# Supplementary material for: Night-time lights: A global, long term look at links to socio-economic trends
Source: PLoS One. 2017 Mar 27;12(3):e0174610. doi: 10.1371/journal.pone.0174610 (PMC5367807; doi:10.1371/journal.pone.0174610)
Supplement: S1 File — This file contains the Javascript code used in the Google Earth Engine platform, in order to derive estimates of lit areas by country. The header of this file contains a URL to the associated workspace. (JS) [file pone.0174610.s001.js]

//=============================================================================================================
//S1 File: Extraction of lit area estimates - Google Earth Engine JS code
//Code authored by Jeremy Proville, Environmental Defense Fund
//Code URL: https://code.earthengine.google.com/a097d1fad41b9664d2600af53bbb492e
//Contact email: jproville@edf.org
//=============================================================================================================
var blank = ee.Image(0);
var images = ee.ImageCollection('NOAA/DMSP-OLS/NIGHTTIME_LIGHTS').select("stable_lights");

function arealit(i){
  var thold = blank.where(i.gt(31),1);
  var alit = thold.mask(thold);
  alit = ee.Image.pixelArea().mask(alit);
  alit = alit.divide(1000000);
  alit = alit.set('index',i.get('system:index'));
  return alit;
  }

function tabulate(i){
  return regions.map(function (f){
    var r = i.reduceRegion({
      reducer: ee.Reducer.sum(), 
      geometry: f.geometry(), 
      scale: 500,
      bestEffort:true,
      maxPixels:1e9});
    return ee.Feature(null, {
      name: f.get('name'),
      area: r.get('area'),
      index: i.get('index')});
  });}
        
var results = images.map(arealit);
var resultstable = results.map(tabulate).flatten();
//=============================================================================================================
// Note: Uncomment the following line to create the export task. Beware of longer calculation
//       time when running it as-is across the entire DMSP data record. For faster processing 
//       times, narrow down the scope of dates or regions via filtering.
// Export.table.toDrive(resultstable,'DMSP_results','DMSP results','results','csv');
Map.addLayer(regions,{opacity:0.6},'country_borders');
Map.addLayer(results.select('area'),{palette:'red'},'Area Lit, DN>31');
