# Supplementary material for: Night-time lights: A global, long term look at links to socio-economic trends
Source: PLoS One. 2017 Mar 27;12(3):e0174610. doi: 10.1371/journal.pone.0174610 (PMC5367807; doi:10.1371/journal.pone.0174610)
Supplement: S2 File — This file contains the R code used in preparing statistical estimates for Figs 1 and 2 and Table 1 of the main text. (R) [file pone.0174610.s002.R]

#====================================================================================
#S2 File: DMSP - multivariate regression analysis - R code
#Code authored by Daniel Zavala-Araiza & Jeremy Proville, Environmental Defense Fund
#Contact email: jproville@edf.org
#====================================================================================
library(mosaic)
library(lattice)
library(pracma)
library(fitdistrplus)
library(PerformanceAnalytics)
library(lme4)
library(car)
library(languageR)
library(viridis)
#==========================================================
#setwd("...") #set working directory for files
#==========================================================
lights=read.csv("./data.csv", header=TRUE) #read file with data
#....................................................................
chart.Correlation(lights[,3:11],pch=".")
crossprod(!is.na(lights[,3:11]))[1,]
#....................................................................
lights$Reg=as.factor(lights$REGION)
lights$S_Reg=as.factor(lights$SUBREGION)
lights$f_date=as.factor(lights$Date)
#....................................................................
#Filter region 0
s_lights=lights[lights$Reg!=0,]
#....................................................................
unique(s_lights$Reg) #6 regions
unique(s_lights$S_Reg) #23 regions
#....................................................................
a.alpha=(0.7*255)
col.pal1=c(rgb(27,158,119,alpha = a.alpha,max=255),rgb(217,95,2,alpha = a.alpha,max=255),
           rgb(117,112,179,alpha = a.alpha,max=255),rgb(231,41,138,alpha = a.alpha,max=255),
           rgb(36,64,4,alpha = a.alpha,max=255),rgb(87,137,30,alpha = a.alpha,max=255),rgb(159,200,114,alpha = a.alpha,max=255))
b.alpha=(0.2*255)
col.pal2=c(rgb(27,158,119,alpha = b.alpha,max=255),rgb(217,95,2,alpha = b.alpha,max=255),
           rgb(117,112,179,alpha = b.alpha,max=255),rgb(231,41,138,alpha = b.alpha,max=255),
           rgb(36,64,4,alpha = b.alpha,max=255),rgb(87,137,30,alpha = b.alpha,max=255),rgb(159,200,114,alpha = a.alpha,max=255))
#....................................................................
#(1): Simple OLS:
#---[ELEC]------------------------------------------------------------
#None:
lm.1=lm(Log_DMSP~Log_ELEC,s_lights)
summary(lm.1)
#....................................................................
#Regions
lm.2=lm(Log_DMSP~Log_ELEC+Reg-1,s_lights)
summary(lm.2)
#....................................................................
#Countries
lm.3=lm(Log_DMSP~Log_ELEC+Country-1,s_lights)
summary(lm.3)
#....................................................................
#Years
lm.4=lm(Log_DMSP~Log_ELEC+f_date-1,s_lights)
summary(lm.4)
#....................................................................
#Regions & Years
lm.5=lm(Log_DMSP~Log_ELEC+f_date+Reg-1,s_lights)
summary(lm.5)
#....................................................................
#Countries & Years
lm.6=lm(Log_DMSP~Log_ELEC+f_date+Country-1,s_lights)
summary(lm.6)
#....................................................................
#++++++++++++++++++++++++++
f.dates=as.factor(seq(1992,2013,by = 1))
unique(s_lights$Country)
f.country=c('USA','CHN','FRA','NZL','GHA','SLE','SOM')  # <--------------------------- Pick Country
f.reg=c('19','142','150','9','2','2','2')
ff.d=f.dates[21]
L.elec=0
L.DMSP=0
for (i in 1:length(f.country)){
  L.elec[i]=mean(s_lights$Log_ELEC[s_lights$Country==f.country[i] & s_lights$f_date==ff.d])
  L.DMSP[i]=mean(s_lights$Log_DMSP[s_lights$Country==f.country[i] & s_lights$f_date==ff.d])
}
#None:
#None:
pred.1=predict(lm.1,list(Log_ELEC=L.elec),interval = 'prediction',level=0.95)
#.........
#Regions
pred.2=predict(lm.2,list(Log_ELEC=L.elec,Reg=f.reg),interval = 'prediction',level=0.95)
#.........
#Countries
pred.3=predict(lm.3,list(Log_ELEC=L.elec,Country=f.country),interval = 'prediction',level=0.95)
#.........
#Years
pred.4=predict(lm.4,list(Log_ELEC=L.elec,f_date=rep(ff.d,times=length(L.elec))),interval = 'prediction',level=0.95)
#.........
#Reg + years
pred.5=predict(lm.5,list(Log_ELEC=L.elec,f_date=rep(ff.d,times=length(L.elec)),Reg=f.reg),interval = 'prediction',level=0.95)
#.........
#Countries + years
pred.6=predict(lm.6,list(Log_ELEC=L.elec,f_date=rep(ff.d,times=length(L.elec)),Country=f.country),interval = 'prediction',level=0.95)
#.........
#==========================================================
#Plot:
cex.all=1.5
plot(0,L.DMSP[1],xlab='Model fixed effects',ylab='Log. of Area Lit (sq. km) ',xlim=c(0,16),
     ylim=c(0,16),cex=cex.all,pch=15,col="white",cex.main=0.8,xaxt='n',cex.axis=1.5,cex.lab=1.2)
#.........
#NONE:
xi=0.2; fi=1;points(xi,pred.1[fi,1],col=col.pal1[fi],cex=cex.all,pch=16); arrows(xi,pred.1[fi,2],xi,pred.1[fi,3], length=0.05, angle=90, code=3,col=col.pal1[fi])
xi=0.4; fi=2;points(xi,pred.1[fi,1],col=col.pal1[fi],cex=cex.all,pch=16); arrows(xi,pred.1[fi,2],xi,pred.1[fi,3], length=0.05, angle=90, code=3,col=col.pal1[fi])
xi=0.6; fi=3;points(xi,pred.1[fi,1],col=col.pal1[fi],cex=cex.all,pch=16); arrows(xi,pred.1[fi,2],xi,pred.1[fi,3], length=0.05, angle=90, code=3,col=col.pal1[fi])
xi=0.8; fi=4;points(xi,pred.1[fi,1],col=col.pal1[fi],cex=cex.all,pch=16); arrows(xi,pred.1[fi,2],xi,pred.1[fi,3], length=0.05, angle=90, code=3,col=col.pal1[fi])
xi=1.0; fi=5;points(xi,pred.1[fi,1],col=col.pal1[fi],cex=cex.all,pch=16); arrows(xi,pred.1[fi,2],xi,pred.1[fi,3], length=0.05, angle=90, code=3,col=col.pal1[fi])
xi=1.2; fi=6;points(xi,pred.1[fi,1],col=col.pal1[fi],cex=cex.all,pch=16); arrows(xi,pred.1[fi,2],xi,pred.1[fi,3], length=0.05, angle=90, code=3,col=col.pal1[fi])
xi=1.4; fi=7;points(xi,pred.1[fi,1],col=col.pal1[fi],cex=cex.all,pch=16); arrows(xi,pred.1[fi,2],xi,pred.1[fi,3], length=0.05, angle=90, code=3,col=col.pal1[fi])
#.........
#Regions:
xi=2.2; fi=1;points(xi,pred.2[fi,1],col=col.pal1[fi],cex=cex.all,pch=16); arrows(xi,pred.2[fi,2],xi,pred.2[fi,3], length=0.05, angle=90, code=3,col=col.pal1[fi])
xi=2.4; fi=2;points(xi,pred.2[fi,1],col=col.pal1[fi],cex=cex.all,pch=16); arrows(xi,pred.2[fi,2],xi,pred.2[fi,3], length=0.05, angle=90, code=3,col=col.pal1[fi])
xi=2.6; fi=3;points(xi,pred.2[fi,1],col=col.pal1[fi],cex=cex.all,pch=16); arrows(xi,pred.2[fi,2],xi,pred.2[fi,3], length=0.05, angle=90, code=3,col=col.pal1[fi])
xi=2.8; fi=4;points(xi,pred.2[fi,1],col=col.pal1[fi],cex=cex.all,pch=16); arrows(xi,pred.2[fi,2],xi,pred.2[fi,3], length=0.05, angle=90, code=3,col=col.pal1[fi])
xi=3.0; fi=5;points(xi,pred.2[fi,1],col=col.pal1[fi],cex=cex.all,pch=16); arrows(xi,pred.2[fi,2],xi,pred.2[fi,3], length=0.05, angle=90, code=3,col=col.pal1[fi])
xi=3.2; fi=6;points(xi,pred.2[fi,1],col=col.pal1[fi],cex=cex.all,pch=16); arrows(xi,pred.2[fi,2],xi,pred.2[fi,3], length=0.05, angle=90, code=3,col=col.pal1[fi])
xi=3.4; fi=7;points(xi,pred.2[fi,1],col=col.pal1[fi],cex=cex.all,pch=16); arrows(xi,pred.2[fi,2],xi,pred.2[fi,3], length=0.05, angle=90, code=3,col=col.pal1[fi])
#.........
#Countries:
xi=4.2; fi=1;points(xi,pred.3[fi,1],col=col.pal1[fi],cex=cex.all,pch=16); arrows(xi,pred.3[fi,2],xi,pred.3[fi,3], length=0.05, angle=90, code=3,col=col.pal1[fi])
xi=4.4; fi=2;points(xi,pred.3[fi,1],col=col.pal1[fi],cex=cex.all,pch=16); arrows(xi,pred.3[fi,2],xi,pred.3[fi,3], length=0.05, angle=90, code=3,col=col.pal1[fi])
xi=4.6; fi=3;points(xi,pred.3[fi,1],col=col.pal1[fi],cex=cex.all,pch=16); arrows(xi,pred.3[fi,2],xi,pred.3[fi,3], length=0.05, angle=90, code=3,col=col.pal1[fi])
xi=4.8; fi=4;points(xi,pred.3[fi,1],col=col.pal1[fi],cex=cex.all,pch=16); arrows(xi,pred.3[fi,2],xi,pred.3[fi,3], length=0.05, angle=90, code=3,col=col.pal1[fi])
xi=5.0; fi=5;points(xi,pred.3[fi,1],col=col.pal1[fi],cex=cex.all,pch=16); arrows(xi,pred.3[fi,2],xi,pred.3[fi,3], length=0.05, angle=90, code=3,col=col.pal1[fi])
xi=5.2; fi=6;points(xi,pred.3[fi,1],col=col.pal1[fi],cex=cex.all,pch=16); arrows(xi,pred.3[fi,2],xi,pred.3[fi,3], length=0.05, angle=90, code=3,col=col.pal1[fi])
xi=5.4; fi=7;points(xi,pred.3[fi,1],col=col.pal1[fi],cex=cex.all,pch=16); arrows(xi,pred.3[fi,2],xi,pred.3[fi,3], length=0.05, angle=90, code=3,col=col.pal1[fi])
#.........
#Years:
xi=6.2; fi=1;points(xi,pred.4[fi,1],col=col.pal1[fi],cex=cex.all,pch=16); arrows(xi,pred.4[fi,2],xi,pred.4[fi,3], length=0.05, angle=90, code=3,col=col.pal1[fi])
xi=6.4; fi=2;points(xi,pred.4[fi,1],col=col.pal1[fi],cex=cex.all,pch=16); arrows(xi,pred.4[fi,2],xi,pred.4[fi,3], length=0.05, angle=90, code=3,col=col.pal1[fi])
xi=6.6; fi=3;points(xi,pred.4[fi,1],col=col.pal1[fi],cex=cex.all,pch=16); arrows(xi,pred.4[fi,2],xi,pred.4[fi,3], length=0.05, angle=90, code=3,col=col.pal1[fi])
xi=6.8; fi=4;points(xi,pred.4[fi,1],col=col.pal1[fi],cex=cex.all,pch=16); arrows(xi,pred.4[fi,2],xi,pred.4[fi,3], length=0.05, angle=90, code=3,col=col.pal1[fi])
xi=7.0; fi=5;points(xi,pred.4[fi,1],col=col.pal1[fi],cex=cex.all,pch=16); arrows(xi,pred.4[fi,2],xi,pred.4[fi,3], length=0.05, angle=90, code=3,col=col.pal1[fi])
xi=7.2; fi=6;points(xi,pred.4[fi,1],col=col.pal1[fi],cex=cex.all,pch=16); arrows(xi,pred.4[fi,2],xi,pred.4[fi,3], length=0.05, angle=90, code=3,col=col.pal1[fi])
xi=7.4; fi=7;points(xi,pred.4[fi,1],col=col.pal1[fi],cex=cex.all,pch=16); arrows(xi,pred.4[fi,2],xi,pred.4[fi,3], length=0.05, angle=90, code=3,col=col.pal1[fi])
#.........
#Reg&Years:
xi=8.2; fi=1;points(xi,pred.5[fi,1],col=col.pal1[fi],cex=cex.all,pch=16); arrows(xi,pred.5[fi,2],xi,pred.5[fi,3], length=0.05, angle=90, code=3,col=col.pal1[fi])
xi=8.4; fi=2;points(xi,pred.5[fi,1],col=col.pal1[fi],cex=cex.all,pch=16); arrows(xi,pred.5[fi,2],xi,pred.5[fi,3], length=0.05, angle=90, code=3,col=col.pal1[fi])
xi=8.6; fi=3;points(xi,pred.5[fi,1],col=col.pal1[fi],cex=cex.all,pch=16); arrows(xi,pred.5[fi,2],xi,pred.5[fi,3], length=0.05, angle=90, code=3,col=col.pal1[fi])
xi=8.8; fi=4;points(xi,pred.5[fi,1],col=col.pal1[fi],cex=cex.all,pch=16); arrows(xi,pred.5[fi,2],xi,pred.5[fi,3], length=0.05, angle=90, code=3,col=col.pal1[fi])
xi=9.0; fi=5;points(xi,pred.5[fi,1],col=col.pal1[fi],cex=cex.all,pch=16); arrows(xi,pred.5[fi,2],xi,pred.5[fi,3], length=0.05, angle=90, code=3,col=col.pal1[fi])
xi=9.2; fi=6;points(xi,pred.5[fi,1],col=col.pal1[fi],cex=cex.all,pch=16); arrows(xi,pred.5[fi,2],xi,pred.5[fi,3], length=0.05, angle=90, code=3,col=col.pal1[fi])
xi=9.4; fi=7;points(xi,pred.5[fi,1],col=col.pal1[fi],cex=cex.all,pch=16); arrows(xi,pred.5[fi,2],xi,pred.5[fi,3], length=0.05, angle=90, code=3,col=col.pal1[fi])

#.........
#Country&Years:
xi=10.2; fi=1;points(xi,pred.6[fi,1],col=col.pal1[fi],cex=cex.all,pch=16); arrows(xi,pred.6[fi,2],xi,pred.6[fi,3], length=0.05, angle=90, code=3,col=col.pal1[fi])
xi=10.4; fi=2;points(xi,pred.6[fi,1],col=col.pal1[fi],cex=cex.all,pch=16); arrows(xi,pred.6[fi,2],xi,pred.6[fi,3], length=0.05, angle=90, code=3,col=col.pal1[fi])
xi=10.6; fi=3;points(xi,pred.6[fi,1],col=col.pal1[fi],cex=cex.all,pch=16); arrows(xi,pred.6[fi,2],xi,pred.6[fi,3], length=0.05, angle=90, code=3,col=col.pal1[fi])
xi=10.8; fi=4;points(xi,pred.6[fi,1],col=col.pal1[fi],cex=cex.all,pch=16); arrows(xi,pred.6[fi,2],xi,pred.6[fi,3], length=0.05, angle=90, code=3,col=col.pal1[fi])
xi=11.0; fi=5;points(xi,pred.6[fi,1],col=col.pal1[fi],cex=cex.all,pch=16); arrows(xi,pred.6[fi,2],xi,pred.6[fi,3], length=0.05, angle=90, code=3,col=col.pal1[fi])
xi=11.2; fi=6;points(xi,pred.6[fi,1],col=col.pal1[fi],cex=cex.all,pch=16); arrows(xi,pred.6[fi,2],xi,pred.6[fi,3], length=0.05, angle=90, code=3,col=col.pal1[fi])
xi=11.4; fi=7;points(xi,pred.6[fi,1],col=col.pal1[fi],cex=cex.all,pch=16); arrows(xi,pred.6[fi,2],xi,pred.6[fi,3], length=0.05, angle=90, code=3,col=col.pal1[fi])

#.........
abline(v=1.8,col='black',lty=1)
abline(v=3.8,col='black',lty=1)
abline(v=5.8,col='black',lty=1)
abline(v=7.8,col='black',lty=1)
abline(v=9.8,col='black',lty=1)
abline(v=11.8,col='black',lty=1)

#.........
abline(h=L.DMSP[1],col=col.pal2[1],lty=1,lwd=4)
abline(h=L.DMSP[2],col=col.pal2[2],lty=1,lwd=4)
abline(h=L.DMSP[3],col=col.pal2[3],lty=1,lwd=4)
abline(h=L.DMSP[4],col=col.pal2[4],lty=1,lwd=4)
abline(h=L.DMSP[5],col=col.pal2[5],lty=1,lwd=4)
abline(h=L.DMSP[6],col=col.pal2[6],lty=1,lwd=4)
abline(h=L.DMSP[7],col=col.pal2[7],lty=1,lwd=4)

#.........
axis(1,at=c(0.8,2.8,4.8,6.8,8.8,10.8),c('None','Regions','Countries',
                                        'Years','Regions & Years','Countries & Years'),cex.axis=0.8)
#.........
legend(11.81,13.5,c('US','China','France','New Zealand','Ghana','Sierra Leone','Somalia'),pch=16,col=col.pal1,y.intersp = .4,x.intersp = .4,pt.cex=0.9,bg ='white')
#==========================================================
#eof
