# Supplementary material for: Night-time lights: A global, long term look at links to socio-economic trends
Source: PLoS One. 2017 Mar 27;12(3):e0174610. doi: 10.1371/journal.pone.0174610 (PMC5367807; doi:10.1371/journal.pone.0174610)
Supplement: S3 File — This is a comma-separated values (csv) file containing the raw data for use with the R code in S2 File. (CSV) [file pone.0174610.s003.csv]

Country	Date	Log_DMSP	Log_GDP	Log_ELEC	Log_Population	Log_CO2	Log_N2O	Log_CH4	Log_F-gases	Poverty	REGION	SUBREGION
ABW	2013	4.79		-0.18	11.54	13.68					19	29
AFG	2013	6.84	3.01	1.52	17.24	16.87					142	34
AGO	2013	7.73	4.82	1.95	16.97	17.30					2	17
AIA	2013	3.22									19	29
ALA	2013	3.61									150	154
ALB	2013	6.33	2.56	1.52	14.88	15.39					150	39
AND	2013	5.09			11.24	13.10					150	39
ANT	2013	5.21		-0.43							19	29
ARE	2013	9.49	6.00	4.52	16.02	18.95					142	145
ARG	2013	10.15	6.41	4.70	17.57	19.06					19	5
ARM	2013	6.29	2.34	1.65	14.91	15.52				32.00	142	145
ASM	2013	2.80		-1.93	10.92						9	61
ATA	2013			-7.67							0	0
ATF	2013										0	0
ATG	2013	4.44	0.18	-1.21	11.41	13.17					19	29
AUS	2013	9.66	7.35	5.41	16.96	19.75					9	53
AUT	2013	8.38	6.06	4.18	15.95	17.95					150	155
AZE	2013	7.59	4.30	2.91	16.06	17.39					142	145
BDI	2013	3.99	1.00	-1.11	16.16	12.59					2	14
BEL	2013	9.51	6.26	4.42	16.23	18.35					150	155
BEN	2013	5.65	2.12	-0.04	16.15	15.57					2	11
BFA	2013	5.94	2.45	0.16	16.65	14.93					2	11
BGD	2013	7.43	5.01	3.76	18.87	18.05					142	34
BGR	2013	7.51	4.00	3.42	15.80	17.49				21.80	150	151
BHR	2013	6.28	3.49	3.14	14.12	17.28					142	145
BHS	2013	5.01	2.13	0.46	12.84	14.95					19	29
BIH	2013	6.90	2.88	2.45	15.16	16.90					150	39
BLM	2013	3.94									19	29
BLR	2013	8.10	4.27	3.49	16.06	17.97				5.50	150	151
BLZ	2013	4.70	0.49	-0.83	12.75	13.16					19	13
BMU	2013	3.12		-0.54	11.08	12.80					19	21
BOL	2013	7.73	3.42	1.94	16.16	16.80				38.90	19	5
BRA	2013	11.27	7.72	6.22	19.13	20.04				8.90	19	5
BRB	2013	5.37		-0.09	12.55	14.19					19	29
BRN	2013	6.47	2.78	1.32	12.93	15.87					142	35
BTN	2013	3.40	0.58	0.63	13.53	13.69					142	34
BVT	2013										0	0
BWA	2013	6.18	2.69	1.45	14.59	15.51					2	18
CAF	2013	2.65	0.43	-1.94	15.37	12.60					2	17
CAN	2013	10.96	7.51	6.27	17.38	19.98					19	21
CCK	2013										0	0
CHE	2013	8.73	6.53	4.09	15.91	17.51					150	155
CHL	2013	8.78	5.62	4.17	16.68	18.24				14.40	19	5
CHN	2013	12.34	9.13	8.49	21.03	23.05					142	30
CIV	2013	6.86	3.44	1.56	16.89	16.01					2	11
CMR	2013	6.11	3.39	1.69	16.92	15.73					2	17
COD	2013	6.69	3.49	2.11	18.10	14.84					2	17
COG	2013	6.64	2.65	-0.07	15.30	14.72					2	17
COK	2013			-3.51							9	61
COL	2013	9.12	5.94	4.08	17.67	18.31				30.60	19	5
COM	2013		-0.51	-3.24	13.53	11.99					2	14
CPV	2013	3.89	0.63	-1.18	13.14	13.00					2	11
CRI	2013	7.16	3.90	2.20	15.36	15.85				20.70	19	13
CUB	2013	7.21		2.71	16.25	17.49					19	29
CXR	2013										0	0
CYM	2013	4.30		-0.59	10.97	13.20					19	29
CYP	2013	7.19	3.09	1.35	13.95	15.60					142	145
CZE	2013	8.42	5.34	4.10	16.17	18.41				9.70	150	151
DEU	2013	10.45	8.22	6.30	18.22	20.45					150	155
DJI	2013	3.84	0.38	-1.06	13.67	13.32					2	14
DMA	2013	1.21	-0.66	-2.42	11.18	11.79					19	29
DNK	2013	7.85	5.82	3.49	15.54	17.45					150	154
DOM	2013	7.33	4.11	2.48	16.15	16.91				41.10	19	29
DZA	2013	9.61	5.35	3.81	17.46	18.71					2	15
ECU	2013	8.59	4.55	3.00	16.57	17.59				25.60	19	5
EGY	2013	10.49	5.61	4.94	18.29	19.18					2	15
ERI	2013	3.58	1.24	-1.24		13.41					2	14
ESH	2013	5.17		-2.48							2	15
ESP	2013	10.60	7.24	5.47	17.66	19.28					150	39
EST	2013	7.24	3.21	2.09	14.09	16.81				21.80	150	154
ETH	2013	6.20	3.86	1.80	18.36	16.18					2	14
FIN	2013	9.68	5.59	4.40	15.51	17.65					150	154
FJI	2013	2.03	1.35	-0.23	13.69	14.35					9	54
FLK	2013			-4.27							19	5
FRA	2013	10.73	7.94	6.12	18.00	19.62					150	155
FRO	2013	2.98		-1.35	10.79	13.29					150	154
FSM	2013		-1.15		11.55	11.90				41.20	9	57
GAB	2013	6.44	2.96	0.63	14.32	15.37					2	17
GBR	2013	10.49	7.89	5.78	17.98	19.94					150	154
GEO	2013	6.73	2.78	2.21	15.14	15.83					142	145
GGY	2013	3.23									150	154
GHA	2013	7.43	3.87	2.27	17.08	16.50					2	11
GIB	2013	2.04		-1.76	10.36	13.10					150	39
GIN	2013	4.55	1.82	-0.09	16.30	14.65					2	11
GLP	2013	6.02		0.37							19	29
GMB	2013	4.25	-0.10	-1.44	14.44	13.10					2	11
GNB	2013	2.41	-0.04	-3.51	14.38	12.46					2	11
GNQ	2013	5.14	2.75	-2.46	13.59	15.50					2	17
GRC	2013	8.64	5.49	3.96	16.21	18.05					150	39
GRD	2013	3.58	-0.18	-1.74	11.57	12.63					19	29
GRL	2013	3.50		-1.25	10.94	13.25					19	21
GTM	2013	7.24	3.99	2.14	16.57	16.43					19	13
GUF	2013	4.89		-0.39							19	5
GUM	2013	5.54		0.44	12.01						9	57
GUY	2013	4.55	1.10	-0.40	13.54	14.48					19	5
HKG	2013	6.72	5.61	3.70	15.79	17.62					142	30
HMD	2013										0	0
HND	2013	7.04	2.92	1.68	15.88	16.02				64.50	19	13
HRV	2013	7.97	4.06	2.74	15.26	16.69				19.40	150	39
HTI	2013	5.07	2.14	-0.92	16.16	14.69					19	29
HUN	2013	8.06	4.89	3.61	16.11	17.54				15.00	150	151
IDN	2013	9.55	6.77	5.21	19.34	19.99				11.40	142	35
IMN	2013	3.74			11.37						150	154
IND	2013	11.12	7.54	6.81	20.97	21.43					142	34
IOT	2013										0	0
IRL	2013	7.83	5.45	3.20	15.34	17.37					150	154
IRN	2013	10.60	5.91	5.30	18.16	20.24					142	34
IRQ	2013	9.67	5.44	3.79	17.35	18.94					142	145
ISL	2013	6.43	2.73	2.87	12.69	14.49					150	154
ISR	2013	8.83	5.67	3.92	15.90	18.08					142	145
ITA	2013	11.05	7.67	5.69	17.91	19.66					150	39
JAM	2013	6.31	2.66	0.99	14.81	15.86					19	29
JEY	2013	3.59									150	154
JOR	2013	8.25	3.52	2.69	15.79	17.03					142	145
JPN	2013	10.98	8.50	6.87	18.66	20.94					142	30
KAZ	2013	9.23	5.45	4.45	16.65	19.39				2.90	142	143
KEN	2013	6.66	4.01	1.97	17.59	16.40					2	14
KGZ	2013	6.59	1.98	2.39	15.56	16.10				37.00	142	143
KHM	2013	5.81	2.72	1.19	16.53	15.53					142	35
KIR	2013		-1.78	-3.72	11.59	11.04					9	57
KNA	2013	3.73	-0.27	-1.68	10.90	12.54					19	29
KOR	2013	10.11	7.17	6.19	17.73	20.20					142	30
KWT	2013	8.35	5.17	3.91	15.09	18.40					142	145
LAO	2013	6.23	2.42	1.08	15.70	14.59					142	35
LBN	2013	7.57	3.79	2.73	15.48	16.93					142	145
LBR	2013	3.27	0.67	-1.28	15.27	13.77					2	11
LBY	2013	8.99	4.31	2.52	15.65	17.75					2	15
LCA	2013	4.41	0.29	-1.09	12.11	12.92					19	29
LIE	2013	4.26			10.52	10.85					150	155
LKA	2013	6.87	4.21	2.35	16.84	16.59					142	34
LSO	2013	4.60	0.85	-0.29	14.55	14.65					2	18
LTU	2013	7.03	3.83	2.27	14.90	16.35				19.10	150	154
LUX	2013	6.51	4.10	1.82	13.21	16.13					150	155
LVA	2013	6.87	3.43	1.92	14.51	15.77				21.20	150	154
MAC	2013	1.90	3.95	1.46	13.25	14.59					142	30
MAF	2013	3.88			10.35						19	29
MAR	2013	8.63	4.64	3.33	17.33	17.89					2	15
MCO	2013	2.54			10.53						150	155
MDA	2013	5.81	2.08		15.08	15.42				12.70	150	151
MDG	2013	4.93	2.36	0.26	16.95	14.94					2	14
MDV	2013		0.83	-1.27	12.88	13.86					142	34
MEX	2013	10.56	7.14	5.45	18.63	20.01					19	13
MHL	2013		-1.66		10.87	11.54					9	57
MKD	2013	6.39	2.32	1.96	14.54	15.93				24.20	150	39
MLI	2013	5.87	2.39	0.23	16.62	13.84					2	11
MLT	2013	5.69	2.27	0.67	12.96	14.61					150	39
MMR	2013	7.24		2.23	17.79	16.35					142	35
MNE	2013	5.99	1.49	1.00	13.34	14.63				8.60	150	39
MNG	2013	6.39	2.44	1.64	14.87	17.54					142	30
MNP	2013	3.81			10.89						9	57
MOZ	2013	6.82	2.75	2.43	17.09	15.21					2	14
MRT	2013	5.50	1.43	-0.32	15.17	14.79					2	11
MSR	2013			-3.94							19	29
MTQ	2013	6.25		0.43							19	29
MUS	2013	5.65	2.48	0.94	14.05	15.13					2	14
MWI	2013	5.62	1.31	0.54	16.60	14.06					2	14
MYS	2013	9.58	5.75	4.83	17.20	19.28					142	35
MYT	2013	3.03									2	14
NAM	2013	6.08	2.57	1.33	14.67	14.90					2	18
NCL	2013	4.85		0.68	12.48	15.17					9	54
NER	2013	5.63	2.00	0.08	16.73	14.49					2	11
NFK	2013										9	53
NGA	2013	9.06	6.26	3.14	18.97	18.38					2	11
NIC	2013	6.46	2.42	1.23	15.60	15.33					19	13
NIU	2013			-5.88							9	61
NLD	2013	9.35	6.75	4.70	16.64	18.95					150	155
NOR	2013	9.25	6.24	4.77	15.44	17.90					150	154
NPL	2013	4.76	2.96	1.30	17.14	15.69					142	34
NRU	2013			-3.80	9.22	10.69					9	57
NZL	2013	7.73	5.22	3.67	15.31	17.34					9	53
OMN	2013	9.10	4.38	3.13	15.18	17.93					142	145
PAK	2013	9.12	5.45	4.41	19.02	18.85				29.50	142	34
PAN	2013	7.06	3.75	2.01	15.15	16.15					19	13
PCN	2013										9	61
PER	2013	8.53	5.31	3.62	17.24	17.86				23.90	19	5
PHL	2013	8.10	5.61	4.16	18.40	18.40					142	35
PLW	2013	-0.71	-1.40		9.95	12.32					9	57
PNG	2013	5.18	2.73	1.08	15.80	15.62					9	54
POL	2013	9.81	6.27	4.94	17.45	19.53				17.00	150	151
PRI	2013	8.28	4.64	2.94	15.09						19	29
PRK	2013	5.01		2.71	17.03	17.73					142	30
PRT	2013	9.40	5.43	3.83	16.16	17.65					150	39
PRY	2013	7.70	3.37	2.19	15.68	15.42				23.80	19	5
PSE	2013	7.83		1.65	15.24	14.71					142	145
PYF	2013	4.18		-0.45	12.53	13.62					9	61
QAT	2013	8.19	5.31	3.42	14.56	18.26					142	145
REU	2013	6.37		0.86							2	14
ROU	2013	8.45	5.25	3.84	16.81	18.07				25.40	150	151
RUS	2013	11.69	7.65	6.78	18.78	21.30				10.80	150	151
RWA	2013	4.81	2.02	-0.69	16.22	13.59					2	14
SAU	2013	10.87	6.62	5.51	17.22	20.11					142	145
SDN	2013	7.81	4.20	2.10	17.47	16.55					2	15
SEN	2013	6.14	2.69	1.00	16.47	15.95					2	11
SGP	2013	6.32	5.70	3.79	15.50	17.74					142	35
SGS	2013										0	0
SHN	2013			-4.78							2	11
SJM	2013										150	154
SLB	2013		0.09	-2.54	13.24	12.20				12.70	9	54
SLE	2013	3.51	1.42	-1.63	15.64	13.99					2	11
SLV	2013	6.50	3.19	1.77	15.62	15.67				29.60	19	13
SMR	2013	4.15			10.35						150	39
SOM	2013	4.33		-1.17	16.14	13.34					2	14
SPM	2013	2.51		-3.22							19	21
SRB	2013	8.24	3.82	3.37	15.78	17.62				25.40	150	39
STP	2013	2.67	-1.17	-2.79	12.11	11.64					2	17
SUR	2013	5.75	1.67	0.65	13.19	14.56					19	5
SVK	2013	7.56	4.58	3.24	15.50	17.33				12.60	150	151
SVN	2013	6.80	3.87	2.56	14.54	16.49				14.50	150	39
SWE	2013	9.47	6.36	4.86	16.08	17.61					150	154
SWZ	2013	4.98	1.33	0.29	14.04	13.90					2	18
SYC	2013	3.43	0.37	-1.19	11.41	13.38				39.30	2	14
SYR	2013	7.35		2.97	16.78	17.40					142	145
TCA	2013	3.29		-1.62	10.41	12.20					19	29
TCD	2013	5.46	2.60	-1.78	16.39	13.32					2	17
TGO	2013	5.30	1.47	0.00	15.75	14.62					2	11
THA	2013	9.79	5.96	5.09	18.03	19.53				10.90	142	35
TJK	2013	5.99	2.14	2.60	15.91	15.09				34.30	142	143
TKL	2013										9	61
TKM	2013	8.11	3.73	2.53	15.47	18.02					142	143
TLS	2013	3.04			13.98	12.99					142	35
TON	2013		-0.76	-3.09	11.56	12.25					9	61
TTO	2013	7.46	3.20	2.16	14.11	17.66					19	29
TUN	2013	8.19	3.85	2.66	16.20	17.14					2	15
TUR	2013	10.02	6.71	5.29	18.15	19.59				2.10	142	145
TUV	2013		-3.26		9.20						9	61
TWN	2013	9.26		5.43							0	0
TZA	2013	6.31	3.50	1.52	17.73	16.19					2	14
UGA	2013	5.58	3.07	0.99	17.41	15.40					2	14
UKR	2013	8.95	5.18	5.02	17.63	19.42				8.30	150	151
UMI	2013										0	0
URY	2013	7.60	4.02	2.30	15.04	15.84				11.50	19	5
USA	2013	13.00	9.73	8.26	19.57	22.37					19	21
UZB	2013	8.17	4.04	3.85	17.22	18.45				14.10	142	143
VAT	2013	-0.99									150	39
VCT	2013	2.77	-0.34		11.60	12.25					19	29
VEN	2013	9.80	6.08	4.55	17.23	19.04				29.40	19	5
VGB	2013	3.31		-2.16	10.28	12.08					19	29
VIR	2013	5.18		-0.39	11.56						19	29
VNM	2013	9.09	5.14	4.71	18.31	18.84					142	35
VUT	2013	3.73	-0.19	-2.97	12.44	11.57					9	54
WLF	2013										9	61
WSM	2013		-0.22	-2.23	12.16	12.38					9	61
YEM	2013	7.74	3.58	1.76	17.06	17.05					142	145
ZAF	2013	9.73	5.86	5.35	17.79	19.97					2	18
ZMB	2013	6.96	3.29	2.40	16.54	15.16					2	14
ZWE	2013	6.48	2.60	2.09	16.52	16.44					2	14
ABW	2012	4.80		-0.08	11.54	14.08					19	29
AFG	2012	6.84	3.02	1.36	17.21	16.83			5.86		142	34
AGO	2012	7.64	4.75	1.58	16.94	17.32			6.30		2	17
AIA	2012	3.27									19	29
ALA	2012	3.98									150	154
ALB	2012	6.26	2.51	1.40	14.88	15.37			5.03	14.3	150	39
AND	2012	5.01			11.28	13.10					150	39
ANT	2012	5.22		0.10							19	29
ARE	2012	9.46	5.92	4.54	16.01	18.97			7.26		142	145
ARG	2012	10.14	6.40	4.76	17.56	19.07			10.55		19	5
ARM	2012	6.43	2.30	1.62	14.91	15.56			6.56	32.4	142	145
ASM	2012	3.08		-1.92	10.92						9	61
ATA	2012			-5.59							0	0
ATF	2012										0	0
ATG	2012	4.51	0.19	-1.23	11.40	13.17			2.28		19	29
AUS	2012	9.68	7.34	5.41	16.94	19.74			12.07		9	53
AUT	2012	8.65	6.01	4.16	15.95	17.95			8.09		150	155
AZE	2012	7.48	4.23	2.88	16.05	17.39			7.04	6	142	145
BDI	2012	4.04	0.91	-1.26	16.13	12.55			6.19		2	14
BEL	2012	9.59	6.21	4.41	16.22	18.34			7.93		150	155
BEN	2012	5.72	2.02	-0.09	16.12	15.52			9.77		2	11
BFA	2012	5.90	2.37	-0.01	16.62	14.78			9.93		2	11
BGD	2012	7.35	4.89	3.73	18.86	18.03			7.19		142	34
BGR	2012	7.78	3.96	3.44	15.80	17.62			6.57	21	150	151
BHR	2012	6.28	3.43	2.46	14.10	17.19			5.77		142	145
BHS	2012	5.03	2.11	0.54	12.83	14.47			2.55		19	29
BIH	2012	7.36	2.83	2.48	15.16	16.92			6.80		150	39
BLM	2012	3.90									19	29
BLR	2012	8.45	4.15	3.50	16.06	17.96			6.32	6.3	150	151
BLZ	2012	4.77	0.45	-0.50	12.73	13.08			5.10		19	13
BMU	2012	3.10	1.70	-0.51	11.08	13.00					19	21
BOL	2012	7.71	3.30	1.87	16.14	16.75			13.26	43.44	19	5
BRA	2012	11.31	7.72	6.18	19.13	19.97			14.41	9	19	5
BRB	2012	5.39	1.44	-0.06	12.55	14.20					19	29
BRN	2012	6.45	2.83	1.24	12.91	16.08			6.06		142	35
BTN	2012	3.33	0.60	0.50	13.52	13.61			6.19	12	142	34
BVT	2012										0	0
BWA	2012	6.26	2.68	1.17	14.57	15.31			11.16		2	18
CAF	2012	3.23	0.77	-1.78	15.35	12.59			12.70		2	17
CAN	2012	10.84	7.51	6.26	17.36	19.99			12.73		19	21
CCK	2012										0	0
CHE	2012	8.89	6.50	4.06	15.89	17.45			7.91		150	155
CHL	2012	8.76	5.58	4.15	16.67	18.21			7.46		19	5
CHN	2012	12.20	9.02	8.40	21.02	23.03			12.43		142	30
CIV	2012	6.74	3.30	1.55	16.86	15.94					2	11
CMR	2012	6.11	3.28	1.71	16.89	15.63			11.02		2	17
COD	2012	6.72	3.38	1.99	18.07	14.76			13.39	63.6	2	17
COG	2012	6.60	2.62	-0.30	15.27	14.68			9.95		2	17
COK	2012			-3.54							9	61
COL	2012	9.15	5.91	3.90	17.66	18.20			8.18	32.7	19	5
COM	2012		-0.60	-3.22	13.51	11.90			1.49		2	14
CPV	2012	3.89	0.56	-1.25	13.12	13.11					2	11
CRI	2012	7.14	3.81	2.20	15.35	15.87			5.93	20.6	19	13
CUB	2012	7.20		2.67	16.24	17.40			7.10		19	29
CXR	2012										0	0
CYM	2012	4.22		-0.61	10.96	13.20					19	29
CYP	2012	7.19	3.13	1.46	13.94	15.75			5.74		142	145
CZE	2012	8.95	5.33	4.10	16.17	18.43			8.20	8.6	150	151
DEU	2012	10.68	8.17	6.29	18.20	20.42			10.20		150	155
DJI	2012	3.69	0.30	-1.17	13.66	13.16			2.83		2	14
DMA	2012	1.21	-0.66	-2.41	11.18	11.82					19	29
DNK	2012	8.06	5.78	3.46	15.54	17.41			7.47		150	154
DOM	2012	7.31	4.10	2.48	16.13	16.94			5.05	40.9	19	29
DZA	2012	9.55	5.32	3.76	17.44	18.68			6.92		2	15
ECU	2012	8.62	4.47	2.95	16.55	17.52			4.95	27.3	19	5
EGY	2012	10.55	5.57	4.91	18.27	19.20			8.29		2	15
ERI	2012	3.68	1.13	-1.26	15.40	13.40			2.89		2	14
ESH	2012	5.11		-2.48							2	15
ESP	2012	10.65	7.21	5.49	17.66	19.39			9.46		150	39
EST	2012	7.47	3.12	2.11	14.10	16.68			4.16	18.6	150	154
ETH	2012	6.20	3.77	1.65	18.34	15.96			11.21		2	14
FIN	2012	9.79	5.54	4.41	15.50	17.70			7.16		150	154
FJI	2012	2.11	1.35	-0.25	13.68	14.28			3.95		9	54
FLK	2012			-4.50							19	5
FRA	2012	10.79	7.90	6.11	18.00	19.62			9.99		150	155
FRO	2012	3.00		-1.34	10.79	13.29					150	154
FSM	2012		-1.12		11.55	11.87					9	57
GAB	2012	6.64	2.88	0.52	14.29	15.34			10.05		2	17
GBR	2012	10.52	7.87	5.77	17.97	19.96			9.57		150	154
GEO	2012	6.74	2.76	2.14	15.32	15.81			5.43	14.8	142	145
GGY	2012	3.63									150	154
GHA	2012	7.38	3.73	2.14	17.06	16.29			11.00	24.2	2	11
GIB	2012	1.92		-1.83		13.04					150	39
GIN	2012	4.42	1.73	-0.10	16.27	14.76			10.82	55.2	2	11
GLP	2012	6.04		0.43							19	29
GMB	2012	4.35	-0.09	-1.52	14.41	13.07			7.45		2	11
GNB	2012	2.78	-0.04	-3.07	14.35	12.44			8.49		2	11
GNQ	2012	4.91	2.80	-2.38	13.56	15.58					2	17
GRC	2012	8.65	5.52	4.06	16.22	18.20			7.30		150	39
GRD	2012	3.67	-0.22	-1.73	11.57	12.51			0.99		19	29
GRL	2012	3.14		-1.23	10.95	13.25					19	21
GTM	2012	7.18	3.92	2.10	16.55	16.30			8.52		19	13
GUF	2012	4.86		-0.58							19	5
GUM	2012	5.53		0.45	12.00						9	57
GUY	2012	4.43	1.05	-0.58	13.54	14.51			2.89		19	5
HKG	2012	6.70	5.57	3.71	15.78	17.59			5.01		142	30
HMD	2012										0	0
HND	2012	7.04	2.92	1.62	15.86	16.01			7.40	66.5	19	13
HRV	2012	8.26	4.03	2.98	15.27	16.71			4.49	19.5	150	39
HTI	2012	4.93	2.07	-0.79	16.15	14.66			4.41	58.5	19	29
HUN	2012	8.37	4.84	3.60	16.11	17.61			7.49	14.3	150	151
IDN	2012	9.62	6.78	5.12	19.33	20.21			7.85	12	142	35
IMN	2012	3.67			11.36						150	154
IND	2012	11.11	7.53	6.76	20.96	21.43			11.94		142	34
IOT	2012										0	0
IRL	2012	7.89	5.40	3.19	15.34	17.39			7.16		150	154
IRN	2012	10.64	6.22	5.27	18.15	20.28			8.54		142	34
IRQ	2012	9.58	5.38	3.80	17.31	18.85			6.13	18.9	142	145
ISL	2012	6.58	2.65	2.83	12.68	14.44			5.57		150	154
ISR	2012	8.82	5.55	3.97	15.88	18.14			7.94		142	145
ITA	2012	11.16	7.65	5.71	17.90	19.73			9.66		150	39
JAM	2012	6.35	2.69	1.10	14.81	15.81			5.11	19.9	19	29
JEY	2012	3.90									150	154
JOR	2012	8.25	3.43	2.63	15.66	17.03			5.26		142	145
JPN	2012	10.98	8.69	6.83	18.66	20.93			11.18		142	30
KAZ	2012	9.20	5.32	4.39	16.64	19.32			10.32	3.8	142	143
KEN	2012	6.54	3.92	1.89	17.57	16.34			7.25		2	14
KGZ	2012	6.48	1.89	2.30	15.54	16.13			4.22	38	142	143
KHM	2012	5.73	2.64	1.10	16.51	15.51			11.20	17.7	142	35
KIR	2012		-1.74	-3.72	11.58	11.04					9	57
KNA	2012	3.73	-0.31	-2.04	10.89	12.54			1.69		19	29
KOR	2012	10.02	7.11	6.18	17.73	20.19			9.10		142	30
KWT	2012	8.32	5.16	3.91	15.05	18.43			7.28		142	145
LAO	2012	6.07	2.24	1.06	15.68	14.59			11.83	23.2	142	35
LBN	2012	7.21	3.77	2.56	15.31	16.94			1.27		142	145
LBR	2012	3.86	0.55	-1.28	15.25	13.85			5.78		2	11
LBY	2012	8.96	4.41	3.32	15.65	17.77			5.90		2	15
LCA	2012	4.46	0.26	-1.09	12.11	12.92					19	29
LIE	2012	4.32			10.51	10.77					150	155
LKA	2012	7.01	4.08	2.32	16.83	16.60			4.51	6.7	142	34
LSO	2012	4.56	0.85	-0.35	14.54	14.61			7.34		2	18
LTU	2012	7.51	3.75	2.27	14.91	16.44			7.17	20.6	150	154
LUX	2012	6.59	4.03	1.81	13.18	16.18			4.98		150	155
LVA	2012	7.29	3.35	1.97	14.53	15.77			7.20	19.4	150	154
MAC	2012	1.90	3.76	1.44	13.23	14.64					142	30
MAF	2012	3.93			10.34						19	29
MAR	2012	8.60	4.56	3.28	17.31	17.95			2.75		2	15
MCO	2012	2.54			10.53						150	155
MDA	2012	6.21	1.99		15.09	15.41			3.53	16.6	150	151
MDG	2012	5.06	2.29	0.63	16.92	14.80			11.38		2	14
MDV	2012		0.75	-1.32	12.86	13.89					142	34
MEX	2012	10.60	7.08	5.46	18.62	19.99			10.10		19	13
MHL	2012		-1.69		10.87	11.54					9	57
MKD	2012	6.59	2.26	2.00	14.54	16.01			5.23	26.2	150	39
MLI	2012	5.86	2.34	-0.12	16.60	13.81			10.78		2	11
MLT	2012	5.68	2.18	0.62	12.95	14.80			5.15		150	39
MMR	2012	7.17		2.05	17.78	16.38			12.91		142	35
MNE	2012	6.01	1.40	1.18	13.34	14.66				11.3	150	39
MNG	2012	6.38	2.33	1.44	14.85	17.30			7.70	27.4	142	30
MNP	2012	3.79			10.88						9	57
MOZ	2012	6.78	2.70	2.42	17.06	14.95			12.81		2	14
MRT	2012	5.37	1.38	-0.04	15.14	14.79			7.22		2	11
MSR	2012			-3.76							19	29
MTQ	2012	6.30		0.49							19	29
MUS	2012	5.72	2.44	0.91	14.04	15.22			3.27		2	14
MWI	2012	5.80	1.44	0.71	16.57	13.94			9.46		2	14
MYS	2012	9.56	5.72	4.78	17.18	19.20			8.26	1.7	142	35
MYT	2012	2.95									2	14
NAM	2012	6.03	2.57	1.33	14.64	15.03			10.17		2	18
NCL	2012	4.77		1.00	12.46	15.10			1.10		9	54
NER	2012	5.56	1.89	-0.07	16.69	14.44			7.25		2	11
NFK	2012										9	53
NGA	2012	9.11	6.14	3.21	18.94	18.42			11.24		2	11
NIC	2012	6.37	2.37	1.27	15.59	15.36			7.04		19	13
NIU	2012			-5.88							9	61
NLD	2012	9.46	6.71	4.68	16.63	18.95			8.50		150	155
NOR	2012	9.39	6.21	4.75	15.43	17.73			7.51		150	154
NPL	2012	4.76	2.96	1.18	17.13	15.58			8.99		142	34
NRU	2012			-3.76		10.61					9	57
NZL	2012	7.79	5.14	3.70	15.30	17.36			7.48		9	53
OMN	2012	9.06	4.35	3.01	15.08	17.90			5.92		142	145
PAK	2012	9.22	5.41	4.34	18.99	18.91			7.05		142	34
PAN	2012	7.03	3.64	1.97	15.14	16.13			4.81	26.5	19	13
PCN	2012										9	61
PER	2012	8.53	5.26	3.57	17.22	17.81			8.64	25.8	19	5
PHL	2012	8.04	5.52	4.12	18.38	18.33			8.27	25.23319	142	35
PLW	2012		-1.46		9.94	12.32					9	57
PNG	2012	5.34	2.75	1.14	15.78	15.42			7.69		9	54
POL	2012	10.31	6.21	4.93	17.45	19.52			7.86	17.3	150	151
PRI	2012	8.32	4.62	2.92	15.11				1.10		19	29
PRK	2012	4.80		2.75	17.02	17.71			8.34		142	30
PRT	2012	9.47	5.38	3.84	16.17	17.65			8.65		150	39
PRY	2012	7.69	3.20	2.09	15.67	15.47			9.92	26.9	19	5
PSE	2012	7.78	2.42	1.67	15.21	14.60					142	145
PYF	2012	4.37		-0.43	12.52	13.61					9	61
QAT	2012	8.22	5.25	3.42	14.52	18.36					142	145
REU	2012	6.33		1.01							2	14
ROU	2012	8.73	5.13	3.83	16.81	18.22			6.88	22.4	150	151
RUS	2012	11.70	7.61	6.79	18.78	21.33			12.83	10.7	150	151
RWA	2012	4.84	1.98	-1.01	16.20	13.51			7.12		2	14
SAU	2012	10.81	6.60	5.45	17.20	20.15			7.97		142	145
SDN	2012	7.78	4.15	2.07	17.45	16.50			12.60		2	15
SEN	2012	6.12	2.64	0.95	16.44	15.88			10.33		2	11
SGP	2012	6.32	5.66	3.78	15.49	17.82			8.10		142	35
SGS	2012										0	0
SHN	2012			-4.90							2	11
SJM	2012										150	154
SLB	2012		-0.01	-2.54	13.22	12.20					9	54
SLE	2012	3.19	1.26	-2.00	15.61	13.85			8.67		2	11
SLV	2012	6.51	3.17	1.73	15.62	15.79			4.94	34.5	19	13
SMR	2012	4.20			10.35						150	39
SOM	2012	3.75		-1.23	16.12	13.37			5.07		2	14
SPM	2012	1.82		-3.22							19	21
SRB	2012	8.53	3.71	3.28	15.79	17.60					150	39
STP	2012	2.16	-1.33	-2.81	12.09	11.64					2	17
SUR	2012	5.78	1.61	0.45	13.18	14.74			2.71		19	5
SVK	2012	7.84	4.53	3.25	15.50	17.30			7.36	12.8	150	151
SVN	2012	7.14	3.83	2.57	14.54	16.52			6.40	14.5	150	39
SWE	2012	9.71	6.30	4.87	16.07	17.67			7.70		150	154
SWZ	2012	4.99	1.40	0.26	14.02	14.00			6.35		2	18
SYC	2012	3.46	0.03	-1.22	11.39	13.46					2	14
SYR	2012	8.03		3.25	16.88	17.60			4.58		142	145
TCA	2012	3.38		-1.79	10.39	12.20					19	29
TCD	2012	5.38	2.56	-1.66	16.36	13.20			11.24		2	17
TGO	2012	5.28	1.37	-0.02	15.72	14.59			9.36		2	11
THA	2012	9.73	5.90	5.05	18.02	19.54			10.73	12.6	142	35
TJK	2012	5.72	2.03	2.67	15.89	14.93			5.91		142	143
TKL	2012										9	61
TKM	2012	8.06	3.56	2.46	15.46	17.99			6.39		142	143
TLS	2012	3.00	0.24		13.95	12.59					142	35
TON	2012		-0.75	-3.11	11.56	12.10					9	61
TTO	2012	7.46	3.15	2.12	14.11	17.63			5.56		19	29
TUN	2012	8.14	3.81	2.59	16.19	17.11			2.93		2	15
TUR	2012	10.01	6.67	5.28	18.12	19.61			9.03	2.3	142	145
TUV	2012		-3.22		9.20						9	61
TWN	2012	9.27		5.41							0	0
TZA	2012	6.29	3.34	1.51	17.70	16.07			12.14		2	14
UGA	2012	5.56	3.00	1.04	17.38	15.22			10.67	19.5	2	14
UKR	2012	9.31	5.17	5.07	17.64	19.51			7.57	9.1	150	151
UMI	2012										0	0
URY	2012	7.57	3.91	2.26	15.04	15.98			5.17	12.4	19	5
USA	2012	12.99	9.69	8.25	19.57	22.36			12.87		19	21
UZB	2012	8.18	3.94	3.81	17.21	18.57			6.90		142	143
VAT	2012	-0.99									150	39
VCT	2012	2.87	-0.37		11.60	12.44			1.12		19	29
VEN	2012	9.75	5.94	4.58	17.21	19.11			10.11	25.4	19	5
VGB	2012	3.27		-2.97		12.08					19	29
VIR	2012	5.14		-0.32	11.56						19	29
VNM	2012	8.95	5.05	4.68	18.30	18.88			10.15	17.2	142	35
VUT	2012	3.39	-0.25	-3.01	12.42	11.64					9	54
WLF	2012										9	61
WSM	2012	-0.32	-0.22	-2.40	12.15	12.44					9	61
YEM	2012	7.68	3.47	1.34	17.03	16.72			2.77		142	145
ZAF	2012	9.77	5.95	5.35	17.77	19.97			10.56		2	18
ZMB	2012	7.00	3.22	2.12	16.51	15.06			12.62		2	14
ZWE	2012	6.58	2.52	1.92	16.49	16.38			10.76		2	14
ABW	2011	4.79	0.95	-0.09	11.53	14.71					19	29
AFG	2011	6.58	2.88	1.11	17.18	16.32			5.86	35.8	142	34
AGO	2011	7.47	4.65	1.58	16.90	17.21			6.30		2	17
AIA	2011	2.95									19	29
ALA	2011	3.52									150	154
ALB	2011	6.23	2.56	1.65	14.88	15.36			5.03		150	39
AND	2011	5.02			11.32	13.10					150	39
ANT	2011	5.16		0.09							19	29
ARE	2011	9.38	5.85	4.46	15.98	19.00			7.26		142	145
ARG	2011	10.02	6.32	4.74	17.54	19.06			10.55		19	5
ARM	2011	5.96	2.32	1.63	14.90	15.42			6.56	35	142	145
ASM	2011	2.85		-1.94	10.92						9	61
ATA	2011			-5.59							0	0
ATF	2011										0	0
ATG	2011	4.65	0.12	-1.24	11.39	13.15			2.28		19	29
AUS	2011	9.55	7.24	5.42	16.92	19.73			12.07		9	53
AUT	2011	8.31	6.06	4.18	15.94	17.99			8.09		150	155
AZE	2011	7.04	4.19	2.68	16.03	17.33			7.04	7.6	142	145
BDI	2011	3.82	0.86	-1.44	16.10	12.25			6.19		2	14
BEL	2011	9.41	6.27	4.42	16.22	18.40			7.93		150	155
BEN	2011	5.51	1.99	-0.15	16.10	15.42			9.77	36.2	2	11
BFA	2011	5.73	2.34	-0.04	16.59	14.47			9.93		2	11
BGD	2011	7.20	4.86	3.64	18.85	17.86			7.19		142	34
BGR	2011	7.47	4.02	3.45	15.81	17.71			6.57	21.2	150	151
BHR	2011	6.29	3.37	2.45	14.08	16.97			5.77		142	145
BHS	2011	4.83	2.07	0.39	12.81	14.46			2.55		19	29
BIH	2011	6.94	2.91	2.45	15.16	16.98			6.80	17.9	150	39
BLM	2011	4.00									19	29
BLR	2011	8.12	4.09	3.49	16.06	17.96			6.32	7.3	150	151
BLZ	2011	4.69	0.40	-0.56	12.70	13.22			5.10		19	13
BMU	2011	3.25	1.71	-0.47	11.08	12.88					19	21
BOL	2011	7.56	3.18	1.79	16.13	16.60			13.26	45	19	5
BRA	2011	11.09	7.81	6.17	19.12	19.90			14.41	11.1	19	5
BRB	2011	5.29	1.47	-0.07	12.54	14.26					19	29
BRN	2011	6.47	2.81	1.17	12.90	16.09			6.06		142	35
BTN	2011	3.42	0.60	0.41	13.50	13.24			6.19		142	34
BVT	2011										0	0
BWA	2011	5.87	2.73	1.15	14.55	15.40			11.16		2	18
CAF	2011	2.75	0.79	-1.82	15.33	12.56			12.70		2	17
CAN	2011	10.87	7.48	6.30	17.35	20.00			12.73		19	21
CCK	2011										0	0
CHE	2011	8.61	6.55	4.07	15.88	17.42			7.91		150	155
CHL	2011	8.65	5.53	4.06	16.66	18.19			7.46	22.2	19	5
CHN	2011	12.10	8.90	8.36	21.02	22.92			12.43		142	30
CIV	2011	6.45	3.23	1.36	16.84	15.68					2	11
CMR	2011	5.96	3.28	1.67	16.87	15.55			11.02		2	17
COD	2011	6.52	3.25	1.96	18.04	15.05			13.39		2	17
COG	2011	6.46	2.67	-0.38	15.25	14.63			9.95	46.5	2	17
COK	2011			-3.51							9	61
COL	2011	8.97	5.82	3.92	17.65	18.10			8.18	34.1	19	5
COM	2011		-0.57	-3.22	13.48	11.97			1.49		2	14
CPV	2011	3.67	0.62	-1.25	13.11	12.96					2	11
CRI	2011	7.01	3.72	2.15	15.34	15.88			5.93	21.7	19	13
CUB	2011	7.21	4.22	2.64	16.24	17.40			7.10		19	29
CXR	2011										0	0
CYM	2011	4.24		-0.59	10.94	13.28					19	29
CYP	2011	7.10	3.21	1.48	13.93	15.83			5.74		142	145
CZE	2011	8.54	5.43	4.10	16.17	18.51			8.20	9.6	150	151
DEU	2011	10.46	8.23	6.30	18.22	20.41			10.20		150	155
DJI	2011	3.78	0.21	-1.18	13.64	13.07			2.83		2	14
DMA	2011	1.06	-0.68	-2.40	11.18	11.73					19	29
DNK	2011	7.69	5.83	3.49	15.53	17.51			7.47		150	154
DOM	2011	7.21	4.06	2.42	16.12	16.90			5.05	40.4	19	29
DZA	2011	9.42	5.29	3.64	17.42	18.62			6.92		2	15
ECU	2011	8.36	4.37	2.89	16.54	17.39			4.95	28.6	19	5
EGY	2011	10.51	5.46	4.90	18.24	19.21			8.29		2	15
ERI	2011	3.78	0.96	-1.31	15.38	13.16			2.89		2	14
ESH	2011	5.02		-2.48							2	15
ESP	2011	10.61	7.31	5.51	17.66	19.42			9.46		150	39
EST	2011	6.95	3.13	2.04	14.10	16.74			4.16	17.5	150	154
ETH	2011	6.02	3.46	1.60	18.31	15.84			11.21		2	14
FIN	2011	9.28	5.61	4.39	15.50	17.82			7.16		150	154
FJI	2011	1.56	1.29	-0.25	13.67	14.03			3.95		9	54
FLK	2011			-4.50							19	5
FRA	2011	10.66	7.96	6.09	18.00	19.64			9.99		150	155
FRO	2011	2.84		-1.42	10.79	13.25					150	154
FSM	2011		-1.17		11.55	11.76					9	57
GAB	2011	6.39	2.93	0.46	14.27	14.62			10.05		2	17
GBR	2011	10.42	7.86	5.77	17.96	19.92			9.57		150	154
GEO	2011	6.47	2.67	2.13	15.32	15.89			5.43	17.7	142	145
GGY	2011	3.08									150	154
GHA	2011	7.18	3.68	2.04	17.03	16.13			11.00		2	11
GIB	2011	2.04		-1.86							150	39
GIN	2011	4.34	1.62	-0.12	16.24	14.77			10.82		2	11
GLP	2011	5.80		0.43							19	29
GMB	2011	4.36	-0.10	-1.54	14.37	12.95			7.45		2	11
GNB	2011	2.66	0.10	-2.97	14.33	12.41			8.49		2	11
GNQ	2011	4.97	2.76	-2.41	13.53	15.72					2	17
GRC	2011	8.56	5.67	4.03	16.22	18.25			7.30		150	39
GRD	2011	3.48	-0.25	-1.71	11.56	12.44			0.99		19	29
GRL	2011	3.35		-1.21	10.95	13.47					19	21
GTM	2011	7.05	3.86	2.15	16.53	16.24			8.52	53.7	19	13
GUF	2011	4.86		-0.38							19	5
GUM	2011	5.51		0.48	11.99						9	57
GUY	2011	4.53	0.95	-0.70	13.54	14.39			2.89		19	5
HKG	2011	6.75	5.52	3.68	15.77	17.51			5.01		142	30
HMD	2011										0	0
HND	2011	6.92	2.87	1.56	15.85	15.95			7.40	61.9	19	13
HRV	2011	7.82	4.13	2.76	15.27	16.84			4.49	20.5	150	39
HTI	2011	5.04	2.02	-1.32	16.13	14.61			4.41		19	29
HUN	2011	8.00	4.94	3.60	16.12	17.70			7.49	14	150	151
IDN	2011	9.32	6.74	5.06	19.32	20.15			7.85	12.5	142	35
IMN	2011	3.49			11.35						150	154
IND	2011	10.96	7.54	6.69	20.94	21.45			11.94	21.9	142	34
IOT	2011										0	0
IRL	2011	7.71	5.47	3.20	15.34	17.40			7.16		150	154
IRN	2011	10.50	6.27	5.23	18.14	20.19			8.54		142	34
IRQ	2011	9.39	5.22	3.68	17.28	18.71			6.13		142	145
ISL	2011	6.56	2.69	2.81	12.67	14.45			5.57		150	154
ISR	2011	8.80	5.55	3.92	15.87	18.06			7.94		142	145
ITA	2011	11.02	7.73	5.74	17.90	19.80			9.66		150	39
JAM	2011	6.30	2.67	1.15	14.81	15.86			5.11		19	29
JEY	2011	3.61									150	154
JOR	2011	8.20	3.36	2.59	15.64	16.92			5.26		142	145
JPN	2011	10.93	8.68	6.89	18.67	20.90			11.18		142	30
KAZ	2011	9.10	5.24	4.33	16.62	19.38			10.32	5.5	142	143
KEN	2011	6.30	3.74	1.85	17.54	16.42			7.25		2	14
KGZ	2011	6.30	1.82	2.19	15.52	15.70			4.22	36.8	142	143
KHM	2011	5.61	2.55	0.85	16.50	15.32			11.20	20.5	142	35
KIR	2011		-1.76	-3.76	11.56	11.04					9	57
KNA	2011	3.73	-0.32	-2.05	10.88	12.50			1.69		19	29
KOR	2011	10.02	7.09	6.16	17.72	20.19			9.10		142	30
KWT	2011	8.12	5.04	3.85	14.99	18.33			7.28		142	145
LAO	2011	5.84	2.11	0.88	15.67	14.00			11.83		142	35
LBN	2011	7.44	3.69	2.67	15.29	16.84			1.27		142	145
LBR	2011	3.08	0.43	-1.29	15.22	13.70			5.78		2	11
LBY	2011	8.81	3.55	3.10	15.65	17.48			5.90		2	15
LCA	2011	4.54	0.25	-1.09	12.10	12.92					19	29
LIE	2011	4.42			10.51	10.85					150	155
LKA	2011	6.85	4.08	2.28	16.85	16.54			4.51		142	34
LSO	2011	4.42	0.91	-0.26	14.52	14.60			7.34		2	18
LTU	2011	7.18	3.76	2.23	14.92	16.44			7.17	18.6	150	154
LUX	2011	6.37	4.08	1.86	13.16	16.20			4.98		150	155
LVA	2011	6.81	3.35	1.87	14.54	15.87			7.20	19.2	150	154
MAC	2011	1.90	3.60	1.35	13.21	13.97					142	30
MAF	2011	3.76			10.33						19	29
MAR	2011	8.48	4.60	3.23	17.30	17.85			2.75		2	15
MCO	2011	2.45	1.80		10.52						150	155
MDA	2011	5.83	1.95		15.09	15.42			3.53	17.5	150	151
MDG	2011	4.76	2.29	0.16	16.89	14.71			11.38		2	14
MDV	2011		0.77	-1.40	12.84	13.91					142	34
MEX	2011	10.57	7.06	5.46	18.61	19.96			10.10		19	13
MHL	2011		-1.75		10.87	11.54					9	57
MKD	2011	6.32	2.34	2.05	14.54	16.05			5.23	26.8	150	39
MLI	2011	5.80	2.37	-0.16	16.57	14.04			10.78		2	11
MLT	2011	5.63	2.23	0.59	12.94	14.74			5.15		150	39
MMR	2011	7.05		2.04	17.77	16.16			12.91		142	35
MNE	2011	5.91	1.50	1.24	13.34	14.76				9.3	150	39
MNG	2011	6.17	2.17	1.40	14.83	16.76			7.70	33.7	142	30
MNP	2011	3.89			10.88						9	57
MOZ	2011	6.55	2.58	2.38	17.04	15.00			12.81		2	14
MRT	2011	5.19	1.42	-0.11	15.12	14.65			7.22		2	11
MSR	2011			-3.80							19	29
MTQ	2011	6.14		0.46							19	29
MUS	2011	5.53	2.42	0.89	14.04	15.18			3.27		2	14
MWI	2011	5.71	1.73	0.66	16.54	14.00			9.46		2	14
MYS	2011	9.39	5.67	4.74	17.17	19.23			8.26		142	35
MYT	2011	1.95									2	14
NAM	2011	5.89	2.52	1.29	14.62	14.84			10.17		2	18
NCL	2011	4.57		0.84	12.45	15.16			1.10		9	54
NER	2011	5.08	1.86	-0.12	16.65	14.17			7.25	48.9	2	11
NFK	2011										9	53
NGA	2011	9.02	6.02	3.14	18.91	18.29			11.24		2	11
NIC	2011	6.21	2.29	1.12	15.57	15.40			7.04		19	13
NIU	2011			-5.88							9	61
NLD	2011	9.29	6.80	4.71	16.63	18.94			8.50		150	155
NOR	2011	9.04	6.20	4.73	15.42	17.63			7.51		150	154
NPL	2011	4.64	2.94	1.13	17.12	15.28			6.68		142	34
NRU	2011			-3.76							9	57
NZL	2011	7.63	5.10	3.70	15.29	17.26			7.48		9	53
OMN	2011	8.92	4.24	2.85	14.98	17.99			5.92		142	145
PAK	2011	9.10	5.36	4.30	18.97	18.91			7.05		142	34
PAN	2011	6.84	3.50	1.89	15.12	16.08			4.81	27.6	19	13
PCN	2011										9	61
PER	2011	8.32	5.14	3.58	17.21	17.79			8.64	27.8	19	5
PHL	2011	7.96	5.41	4.07	18.36	18.22			8.27		142	35
PLW	2011		-1.53		9.93	12.32					9	57
PNG	2011	4.73	2.52	1.13	15.76	15.47			7.69		9	54
POL	2011	9.94	6.26	4.93	17.45	19.58			7.86	17.1	150	151
PRI	2011	8.32	4.61	2.92	15.12				1.10		19	29
PRK	2011	4.73		2.75	17.02	18.11			8.34		142	30
PRT	2011	9.44	5.50	3.88	16.17	17.72			8.65		150	39
PRY	2011	7.49	3.22	2.01	15.66	15.48			9.92	32.4	19	5
PSE	2011	7.73	2.35	1.63	15.18	14.63				25.8	142	145
PYF	2011	4.39		-0.35	12.51	13.66					9	61
QAT	2011	8.11	5.13	3.31	14.46	18.24					142	145
REU	2011	6.22		0.97							2	14
ROU	2011	8.52	5.21	3.91	16.82	18.26			6.88	22.6	150	151
RUS	2011	11.58	7.55	6.77	18.78	21.32			12.83	12.7	150	151
RWA	2011	4.58	1.86	-1.04	16.17	13.41			7.12		2	14
SAU	2011	10.65	6.51	5.35	17.18	20.07			7.97		142	145
SDN	2011	7.63	4.21	1.95	17.42	16.37			12.60		2	15
SEN	2011	5.93	2.67	0.86	16.41	15.88			10.33		2	11
SGP	2011	6.32	5.61	3.77	15.46	16.92			8.10		142	35
SGS	2011										0	0
SHN	2011			-4.90							2	11
SJM	2011										150	154
SLB	2011		-0.14	-2.54	13.19	12.20					9	54
SLE	2011	3.53	1.07	-2.00	15.59	13.71			8.67	52.9	2	11
SLV	2011	6.44	3.14	1.69	15.62	15.72			4.94	40.6	19	13
SMR	2011	4.17			10.34						150	39
SOM	2011	3.59		-1.24	16.10	13.26			5.07		2	14
SPM	2011	2.19		-3.24							19	21
SRB	2011	8.31	3.84	3.39	15.79	17.71				24.6	150	39
STP	2011		-1.39	-2.89	12.07	11.54					2	17
SUR	2011	5.65	1.49	0.40	13.17	14.46			2.71		19	5
SVK	2011	7.41	4.58	3.28	15.50	17.35			7.36	13.2	150	151
SVN	2011	6.65	3.94	2.57	14.53	16.55			6.40	13.5	150	39
SWE	2011	9.35	6.33	4.85	16.06	17.77			7.70		150	154
SWZ	2011	4.90	1.42	0.25	14.01	13.86			6.35		2	18
SYC	2011	3.17	0.06	-1.26	11.38	13.30					2	14
SYR	2011	8.49		3.51	16.86	17.87			4.58		142	145
TCA	2011	3.15		-1.76	10.36	12.16					19	29
TCD	2011	5.10	2.50	-1.68	16.32	13.20			11.24	46.7	2	17
TGO	2011	5.05	1.32	-0.12	15.70	14.56			9.36	58.7	2	11
THA	2011	9.55	5.85	4.94	18.02	19.53			10.73	13.2	142	35
TJK	2011	5.33	1.88	2.67	15.86	14.84			5.91		142	143
TKL	2011										9	61
TKM	2011	7.97	3.38	2.44	15.45	17.95			6.39		142	143
TLS	2011	3.06	0.12		13.93	12.12					142	35
TON	2011		-0.86	-3.11	11.56	11.54					9	61
TTO	2011	7.41	3.16	2.08	14.10	17.72			5.56		19	29
TUN	2011	8.02	3.83	2.56	16.18	17.06			2.93		2	15
TUR	2011	9.74	6.65	5.23	18.11	19.59			9.03	2.8	142	145
TUV	2011		-3.24		9.19						9	61
TWN	2011	9.22		5.42							0	0
TZA	2011	6.02	3.17	1.36	17.67	15.80			12.14	28.2	2	14
UGA	2011	5.33	2.74	0.83	17.35	15.15			10.67		2	14
UKR	2011	9.10	5.10	5.05	17.64	19.47			7.57	7.8	150	151
UMI	2011										0	0
URY	2011	7.43	3.86	2.23	15.04	15.87			5.17	13.7	19	5
USA	2011	12.97	9.65	8.26	19.56	22.39			12.87		19	21
UZB	2011	8.17	3.81	3.81	17.19	18.56			6.90	16	142	143
VAT	2011	-0.99									150	39
VCT	2011	2.61	-0.39		11.60	12.38			1.12		19	29
VEN	2011	9.56	5.76	4.55	17.20	19.06			10.11	31.6	19	5
VGB	2011	3.16		-3.01							19	29
VIR	2011	5.14		-0.30	11.57						19	29
VNM	2011	8.75	4.91	4.52	18.29	18.97			8.65		142	35
VUT	2011	3.19	-0.23	-2.97	12.40	11.87					9	54
WLF	2011										9	61
WSM	2011		-0.31	-2.23	12.14	12.37					9	61
YEM	2011	7.65	3.37	1.42	17.00	16.92			2.77		142	145
ZAF	2011	9.62	6.00	5.39	17.76	19.98			10.56		2	18
ZMB	2011	6.80	3.17	2.09	16.48	14.93			12.62		2	14
ZWE	2011	6.39	2.39	1.88	16.47	16.10			10.76	72.3	2	14
ABW	2010	4.78	0.90	-0.09	11.53	14.71					19	29
AFG	2010	6.69	2.77	0.89	17.15	15.95			5.86		142	34
AGO	2010	7.49	4.41	1.54	16.87	17.21	8.18	9.83	6.30		2	17
AIA	2010	3.46									19	29
ALA	2010	3.99									150	154
ALB	2010	6.20	2.48	1.57	14.88	15.30	7.02	7.86	5.03		150	39
AND	2010	5.17			11.34	13.16					150	39
ANT	2010	5.18		0.09							19	29
ARE	2010	9.42	5.66	4.40	15.94	18.94	7.77	10.15	7.26		142	145
ARG	2010	10.13	6.14	4.71	17.53	19.00	10.86	11.37	10.55		19	5
ARM	2010	6.09	2.23	1.53	14.90	15.25	6.89	8.11	6.56	35.8	142	145
ASM	2010	3.24		-1.91	10.93						9	61
ATA	2010			-5.59							0	0
ATF	2010										0	0
ATG	2010	4.71	0.13	-1.26	11.38	13.17			2.28		19	29
AUS	2010	9.68	7.04	5.41	16.91	19.72	10.85	11.72	12.07		9	53
AUT	2010	8.87	5.97	4.15	15.94	18.03	8.23	9.03	8.09		150	155
AZE	2010	7.38	3.97	2.61	16.02	17.24	7.88	9.82	7.04	9.1	142	145
BDI	2010	4.20	0.71	-1.48	16.06	12.18			6.19		2	14
BEL	2010	9.88	6.18	4.44	16.21	18.51	9.22	9.17	7.93		150	155
BEN	2010	5.64	1.88	-0.14	16.07	15.45	8.47	8.83	9.77		2	11
BFA	2010	5.81	2.22	-0.12	16.56	14.34			9.93		2	11
BGD	2010	7.36	4.75	3.58	18.84	17.84	10.17	11.54	7.19	31.5	142	34
BGR	2010	7.76	3.89	3.41	15.82	17.60	8.41	9.39	6.57	22.2	150	151
BHR	2010	6.29	3.25	2.44	14.05	16.96	4.86	8.11	5.77		142	145
BHS	2010	5.00	2.07	0.42	12.80	14.72			2.55		19	29
BIH	2010	7.24	2.82	2.40	15.16	16.87	7.00	8.03	6.80		150	39
BLM	2010	3.93									19	29
BLR	2010	8.60	4.01	3.46	16.07	17.95	9.51	9.71	6.32	5.2	150	151
BLZ	2010	4.67	0.33	-0.55	12.68	13.22			5.10		19	13
BMU	2010	3.35	1.75	-0.45	11.08	13.07					19	21
BOL	2010	7.66	2.98	1.75	16.11	16.55	9.16	10.03	10.96		19	5
BRA	2010	11.26	7.67	6.12	19.11	19.86	12.24	13.00	14.41		19	5
BRB	2010	5.48	1.49	-0.01	12.54	14.23					19	29
BRN	2010	6.53	2.52	1.16	12.88	15.97	5.82	8.40	6.06		142	35
BTN	2010	3.44	0.46	0.60	13.49	13.10			6.19		142	34
BVT	2010										0	0
BWA	2010	6.23	2.62	1.15	14.53	15.47	7.69	8.38	11.16		2	18
CAF	2010	3.36	0.69	-1.91	15.31	12.48			12.70		2	17
CAN	2010	11.04	7.39	6.27	17.34	20.02	10.40	11.56	11.20		19	21
CCK	2010										0	0
CHE	2010	9.22	6.37	4.10	15.87	17.47	7.80	8.52	7.91		150	155
CHL	2010	8.76	5.38	3.99	16.65	18.10	9.08	9.80	7.46		19	5
CHN	2010	12.20	8.69	8.24	21.01	22.83	13.22	14.31	12.43		142	30
CIV	2010	6.62	3.21	1.43	16.82	15.59	9.19	9.68			2	11
CMR	2010	6.08	3.16	1.65	16.84	15.72	9.52	9.81	11.02		2	17
COD	2010	6.71	3.07	1.90	18.00	14.99	11.11	11.21	13.39		2	17
COG	2010	6.79	2.49	-0.55	15.22	14.47	7.97	8.86	9.95		2	17
COK	2010			-3.51							9	61
COL	2010	9.19	5.66	3.82	17.64	18.18	10.13	11.11	8.18	37.2	19	5
COM	2010		-0.66	-3.27	13.46	11.79			1.49		2	14
CPV	2010	3.88	0.51	-1.27	13.10	12.59					2	11
CRI	2010	7.20	3.59	2.14	15.33	15.84	7.34	7.73	5.93	21.2	19	13
CUB	2010	7.28	4.16	2.61	16.24	17.46	8.66	9.04	7.10		19	29
CXR	2010										0	0
CYM	2010	4.26		-0.59	10.92	13.24					19	29
CYP	2010	7.37	3.14	1.57	13.91	15.86	5.75	6.43	5.74		142	145
CZE	2010	9.54	5.33	4.11	16.16	18.53	8.89	9.40	8.20	9.8	150	151
DEU	2010	11.27	8.14	6.30	18.22	20.44	10.66	10.95	10.20		150	155
DJI	2010	3.90	0.12	-1.19	13.63	13.16			2.83		2	14
DMA	2010	0.97	-0.71	-2.43	11.17	11.82					19	29
DNK	2010	8.78	5.77	3.51	15.53	17.66	8.60	8.96	7.47		150	154
DOM	2010	7.24	3.97	2.35	16.11	16.88	7.67	8.81	5.05	41.6	19	29
DZA	2010	9.54	5.08	3.52	17.40	18.60	8.74	10.77	6.92		2	15
ECU	2010	8.51	4.24	2.81	16.52	17.35	8.58	9.65	4.95	32.8	19	5
EGY	2010	10.61	5.39	4.81	18.22	19.14	10.11	10.84	8.29	25.2	2	15
ERI	2010	4.03	0.75	-1.37	15.36	13.15	7.12	7.95	2.89		2	14
ESH	2010	4.96		-2.48							2	15
ESP	2010	10.80	7.27	5.52	17.66	19.42	10.02	10.51	9.46		150	39
EST	2010	7.82	2.97	2.07	14.10	16.72	6.82	7.75	4.16	17.5	150	154
ETH	2010	6.07	3.40	1.49	18.29	15.71	10.57	11.05	11.21	29.6	2	14
FIN	2010	10.01	5.51	4.44	15.50	17.94	8.67	9.09	7.16		150	154
FJI	2010	3.47	1.14	-0.21	13.66	14.07			3.95		9	54
FLK	2010			-4.42							19	5
FRA	2010	11.09	7.88	6.16	17.99	19.69	10.56	11.34	9.99		150	155
FRO	2010	3.91		-1.39	10.79	13.35					150	154
FSM	2010		-1.22		11.55	11.70					9	57
GAB	2010	6.70	2.68	0.42	14.25	14.62	6.71	8.25	10.05		2	17
GBR	2010	10.82	7.79	5.80	17.95	20.01	10.19	11.02	9.57		150	154
GEO	2010	6.58	2.45	2.03	15.31	15.69	7.73	8.49	5.43	20.9	142	145
GGY	2010	3.73									150	154
GHA	2010	7.30	3.47	1.89	17.01	16.13	9.76	9.94	11.00		2	11
GIB	2010	2.01		-1.82							150	39
GIN	2010	4.67	1.56	-0.16	16.21	14.73			10.82		2	11
GLP	2010	6.12		0.42							19	29
GMB	2010	4.61	-0.05	-1.54	14.34	13.07			7.45	48.4	2	11
GNB	2010	2.74	-0.17	-2.89	14.31	12.38			8.49	69.3	2	11
GNQ	2010	4.77	2.45	-2.41	13.50	15.36					2	17
GRC	2010	8.87	5.70	4.03	16.23	18.28	8.54	9.04	7.30		150	39
GRD	2010	3.81	-0.26	-1.69	11.56	12.47			0.99		19	29
GRL	2010	2.65		-1.28	10.95	13.41					19	21
GTM	2010	7.16	3.72	2.14	16.51	16.25	8.42	8.82	8.52		19	13
GUF	2010	5.01		-0.27							19	5
GUM	2010	5.65		0.49	11.98						9	57
GUY	2010	4.68	0.82	-0.76	13.53	14.36			2.89		19	5
HKG	2010	6.75	5.43	3.68	15.76	17.41	6.15	8.03	5.01		142	30
HMD	2010										0	0
HND	2010	6.96	2.76	1.58	15.83	15.91	8.05	8.65	7.40	60	19	13
HRV	2010	8.33	4.09	2.75	15.30	16.85	7.99	8.52	4.49	21.3	150	39
HTI	2010	4.91	1.89	-1.53	16.12	14.57	7.29	8.41	4.41		19	29
HUN	2010	8.50	4.86	3.60	16.12	17.74	8.35	8.89	7.49	13.8	150	151
IDN	2010	9.47	6.56	4.98	19.30	19.90	11.42	12.30	7.85	13.3	142	35
IMN	2010	4.05			11.34						150	154
IND	2010	11.13	7.44	6.59	20.93	21.39	12.36	13.34	11.94		142	34
IOT	2010										0	0
IRL	2010	8.35	5.39	3.23	15.33	17.51	8.95	9.54	7.16		150	154
IRN	2010	10.76	6.05	5.21	18.12	20.16	10.08	11.66	8.54		142	34
IRQ	2010	9.51	4.93	3.53	17.25	18.53	8.50	10.08	6.13		142	145
ISL	2010	6.48	2.58	2.79	12.67	14.49	5.90	5.95	5.57		150	154
ISR	2010	8.89	5.45	3.90	15.85	18.05	7.45	8.12	7.94		142	145
ITA	2010	11.22	7.66	5.73	17.90	19.82	9.88	10.53	9.66		150	39
JAM	2010	6.45	2.58	1.14	14.81	15.79	6.47	7.16	5.11	17.6	19	29
JEY	2010	3.81									150	154
JOR	2010	8.36	3.27	2.53	15.61	16.87	6.38	7.64	5.26	14.4	142	145
JPN	2010	11.11	8.61	6.90	18.67	20.88	10.16	10.60	11.18		142	30
KAZ	2010	9.13	5.00	4.29	16.61	19.33	9.77	11.12	10.32	6.5	142	143
KEN	2010	6.48	3.69	1.82	17.51	16.33	9.34	10.22	7.25		2	14
KGZ	2010	6.67	1.57	1.99	15.51	15.63	7.29	8.29	4.22	33.7	142	143
KHM	2010	5.74	2.42	0.70	16.48	15.25	9.70	10.47	11.20	22.1	142	35
KIR	2010		-1.89	-3.84	11.54	11.04					9	57
KNA	2010	3.59	-0.37	-2.08	10.87	12.47			1.69		19	29
KOR	2010	10.21	7.00	6.11	17.72	20.16	9.59	10.37	9.10		142	30
KWT	2010	8.25	4.75	3.84	14.93	18.32	6.54	9.43	7.28		142	145
LAO	2010	5.85	1.97	0.92	15.65	14.06			9.52		142	35
LBN	2010	7.93	3.64	2.65	15.28	16.82	6.12	7.03	1.27		142	145
LBR	2010	3.25	0.26	-1.48	15.19	13.60			5.78		2	11
LBY	2010	9.33	4.31	3.27	15.65	18.01	7.27	9.81	5.90		2	15
LCA	2010	4.55	0.22	-1.10	12.09	12.91					19	29
LIE	2010	4.34			10.50	10.98					150	155
LKA	2010	7.14	3.90	2.19	16.84	16.41	7.66	9.36	4.51		142	34
LSO	2010	4.73	0.78	-0.11	14.51	14.63			7.34	57.1	2	18
LTU	2010	7.94	3.60	2.22	14.95	16.41	8.43	8.53	7.17	19.2	150	154
LUX	2010	7.00	3.95	1.86	13.14	16.21	6.17	7.12	4.98		150	155
LVA	2010	7.63	3.18	1.88	14.56	15.93	7.23	8.08	7.20	19	150	154
MAC	2010	1.90	3.34	1.29	13.19	14.00					142	30
MAF	2010	3.87			10.32						19	29
MAR	2010	8.50	4.51	3.16	17.28	17.84	8.68	9.37	2.75		2	15
MCO	2010	2.54	1.68		10.51						150	155
MDA	2010	6.09	1.76		15.09	15.41	6.46	8.14	3.53	21.9	150	151
MDG	2010	5.05	2.17	0.10	16.86	14.55			11.38	75.3	2	14
MDV	2010		0.76	-1.50	12.81	13.89					142	34
MEX	2010	10.67	6.96	5.36	18.59	19.91	10.67	11.66	10.10		19	13
MHL	2010		-1.81		10.87	11.54					9	57
MKD	2010	6.46	2.23	1.96	14.54	15.97	6.25	7.22	5.23		150	39
MLI	2010	5.93	2.24	-0.76	16.53	14.03			10.78		2	11
MLT	2010	5.79	2.10	0.47	12.93	14.78	4.11	5.46	5.15		150	39
MMR	2010	7.00		1.81	17.76	16.01	10.18	11.28	12.24		142	35
MNE	2010	5.88	1.41	1.18	13.34	14.76				6.6	150	39
MNG	2010	6.19	1.82	1.37	14.81	16.26	8.15	8.72	7.70	38.8	142	30
MNP	2010	3.98			10.89						9	57
MOZ	2010	6.61	2.32	2.35	17.01	14.87	7.70	9.19	12.81		2	14
MRT	2010	5.24	1.26	-0.19	15.09	14.58			7.22		2	11
MSR	2010			-3.89							19	29
MTQ	2010	6.43		0.42							19	29
MUS	2010	5.87	2.27	0.85	14.04	15.18			3.27		2	14
MWI	2010	5.97	1.69	0.61	16.51	14.01			9.46	50.7	2	14
MYS	2010	9.53	5.51	4.70	17.15	19.23	9.62	10.42	8.26		142	35
MYT	2010	2.94									2	14
NAM	2010	6.06	2.42	1.22	14.60	14.97	8.00	8.51	10.17		2	18
NCL	2010	4.68		0.62	12.43	15.18			1.10		9	54
NER	2010	5.24	1.74	-0.22	16.61	14.12			7.25		2	11
NFK	2010										9	53
NGA	2010	9.22	5.91	3.01	18.89	18.26	10.48	11.39	11.24		2	11
NIC	2010	6.35	2.19	1.07	15.56	15.35	8.14	8.76	7.04		19	13
NIU	2010			-5.88							9	61
NLD	2010	9.84	6.73	4.70	16.63	19.02	9.13	9.92	8.50		150	155
NOR	2010	9.65	6.04	4.78	15.40	17.85	8.10	9.75	7.51		150	154
NPL	2010	4.88	2.77	1.01	17.11	15.28	8.41	10.07	6.68	25.2	142	34
NRU	2010			-3.68							9	57
NZL	2010	7.85	4.97	3.71	15.29	17.27	9.34	10.24	7.48		9	53
OMN	2010	8.97	4.07	2.71	14.90	17.85	7.03	9.71	5.92		142	145
PAK	2010	9.36	5.18	4.31	18.95	18.91	10.31	11.95	7.05		142	34
PAN	2010	6.90	3.36	1.82	15.10	16.00	7.23	8.11	4.81	29.8	19	13
PCN	2010										9	61
PER	2010	8.45	5.00	3.44	17.20	17.87	9.03	9.85	8.64	30.8	19	5
PHL	2010	8.14	5.30	4.04	18.35	18.22	9.43	10.93	8.27		142	35
PLW	2010	0.54	-1.62		9.93	12.28					9	57
PNG	2010	5.09	2.25	1.15	15.74	15.36			7.69		9	54
POL	2010	10.78	6.17	4.91	17.45	19.57	10.19	11.09	7.86	17.7	150	151
PRI	2010	8.48	4.59	2.97	15.13				1.10		19	29
PRK	2010	4.87		2.87	17.01	18.10	8.08	9.83	8.34		142	30
PRT	2010	9.54	5.47	3.92	16.17	17.72	8.36	9.44	8.65		150	39
PRY	2010	7.60	3.00	1.91	15.64	15.44	9.12	9.68	9.92	34.7	19	5
PSE	2010	7.89	2.19	1.52	15.15	14.53				25.7	142	145
PYF	2010	4.57		-0.32	12.50	13.69					9	61
QAT	2010	8.12	4.83	3.21	14.38	18.14	5.81	10.60			142	145
REU	2010	6.40		0.96							2	14
ROU	2010	8.72	5.10	3.88	16.82	18.19	9.08	10.17	6.88	22.2	150	151
RUS	2010	11.76	7.33	6.76	18.78	21.28	11.06	13.19	12.60	12.5	150	151
RWA	2010	4.56	1.74	-1.11	16.15	13.29			7.12	44.9	2	14
SAU	2010	10.70	6.27	5.32	17.15	20.09	8.74	11.01	7.97		142	145
SDN	2010	7.77	4.18	1.86	17.40	16.33	11.33	11.46	12.60		2	15
SEN	2010	6.10	2.56	0.83	16.38	15.93	8.77	9.18	10.33	46.7	2	11
SGP	2010	6.32	5.47	3.75	15.44	16.42	7.53	7.76	8.10		142	35
SGS	2010										0	0
SHN	2010			-4.90							2	11
SJM	2010										150	154
SLB	2010		-0.38	-2.57	13.17	12.20					9	54
SLE	2010	3.63	0.95	-1.87	15.57	13.50			8.67		2	11
SLV	2010	6.70	3.06	1.69	15.61	15.66	7.23	8.00	4.94	36.5	19	13
SMR	2010	4.20			10.33						150	39
SOM	2010	3.67		-1.25	16.08	13.33			5.07		2	14
SPM	2010	1.41		-3.24							19	21
SRB	2010	8.52	3.67	3.37	15.80	17.64	8.92	8.79			150	39
STP	2010	1.09	-1.60	-2.99	12.05	11.50					2	17
SUR	2010	5.74	1.47	0.35	13.16	14.69			2.71		19	5
SVK	2010	8.11	4.49	3.26	15.50	17.41	8.13	8.29	7.36	13	150	151
SVN	2010	7.52	3.87	2.52	14.53	16.55	7.06	7.97	6.40	13.6	150	39
SWE	2010	10.17	6.19	4.92	16.05	17.78	8.64	9.29	7.70		150	154
SWZ	2010	5.07	1.36	0.32	13.99	13.85			6.35		2	18
SYC	2010	3.55	-0.03	-1.33	11.41	13.44					2	14
SYR	2010	8.86		3.59	16.85	17.94	8.68	9.44	4.58		142	145
TCA	2010	3.46		-1.73	10.34	12.16					19	29
TCD	2010	4.88	2.37	-1.74	16.29	13.16			11.24		2	17
TGO	2010	5.12	1.15	-0.30	15.67	14.36	8.00	8.56	9.36		2	11
THA	2010	9.76	5.76	4.95	18.02	19.51	10.32	11.56	10.73	16.4	142	35
TJK	2010	5.63	1.73	2.69	15.84	14.86	7.45	8.51	5.91		142	143
TKL	2010										9	61
TKM	2010	8.16	3.10	2.41	15.43	17.86	8.51	10.19	6.39		142	143
TLS	2010	2.98	-0.07		13.88	12.12					142	35
TON	2010		-1.00	-3.09	11.55	11.67					9	61
TTO	2010	7.57	3.03	2.05	14.10	17.75	5.62	9.58	5.56		19	29
TUN	2010	8.27	3.79	2.59	16.17	17.10	7.97	8.92	2.93	15.5	2	15
TUR	2010	9.86	6.59	5.14	18.10	19.51	10.46	11.26	9.03	3.7	142	145
TUV	2010		-3.45		9.19					26.3	9	61
TWN	2010	9.32		5.39							0	0
TZA	2010	6.36	3.13	1.39	17.64	15.74	9.47	10.22	12.14		2	14
UGA	2010	5.62	2.77	0.78	17.32	15.09			10.67		2	14
UKR	2010	9.38	4.92	5.02	17.64	19.53	9.94	11.13	7.57	8.8	150	151
UMI	2010										0	0
URY	2010	7.52	3.66	2.23	15.03	15.68	8.98	9.86	5.17	18.5	19	5
USA	2010	13.15	9.61	8.27	19.55	22.41	12.63	13.17	12.87		19	21
UZB	2010	8.65	3.67	3.80	17.17	18.47	9.39	10.75	6.90	17.7	142	143
VAT	2010	-0.99									150	39
VCT	2010	2.87	-0.38		11.60	12.37			1.12		19	29
VEN	2010	9.63	5.98	4.52	17.18	19.10	9.67	10.95	10.11	32.5	19	5
VGB	2010	3.36		-3.05							19	29
VIR	2010	5.24		-0.26	11.57						19	29
VNM	2010	8.92	4.75	4.45	18.28	18.85	10.43	11.62	8.65	20.7	142	35
VUT	2010	3.73	-0.36	-3.01	12.37	11.67				12.7	9	54
WLF	2010										9	61
WSM	2010	1.35	-0.44	-2.22	12.13	12.23					9	61
YEM	2010	7.95	3.46	1.69	16.98	17.06	8.19	9.08	2.77		142	145
ZAF	2010	9.81	5.90	5.37	17.74	19.94	9.99	11.09	10.56	53.8	2	18
ZMB	2010	6.99	3.01	2.07	16.45	14.80	9.02	8.77	12.62	60.5	2	14
ZWE	2010	6.63	2.25	1.91	16.45	16.02	8.34	9.04	10.76		2	14
ABW	2009	4.66	0.92	-0.18	11.53	14.74					19	29
AFG	2009	6.06	2.52	0.71	17.12	15.73			5.06		142	34
AGO	2009	7.08	4.32	1.42	16.84	17.20			6.28		2	17
AIA	2009	2.27									19	29
ALA	2009	2.83									150	154
ALB	2009	5.47	2.49	1.50	14.89	15.32			4.84		150	39
AND	2009	4.94			11.36	13.16					150	39
ANT	2009	5.03		0.07							19	29
ARE	2009	9.13	5.54	4.34	15.86	18.91			7.21		142	145
ARG	2009	9.79	5.94	4.66	17.52	19.01			10.98		19	5
ARM	2009	5.72	2.16	1.50	14.90	15.29			6.25	34.1	142	145
ASM	2009			-1.80	10.94						9	61
ATA	2009			-5.59							0	0
ATF	2009										0	0
ATG	2009	4.28	0.19	-1.25	11.37	13.14			2.21		19	29
AUS	2009	9.44	6.83	5.40	16.89	19.76			13.09		9	53
AUT	2009	8.00	5.99	4.11	15.94	17.97			8.42		150	155
AZE	2009	6.83	3.79	2.60	16.01	17.28			6.01	10.9	142	145
BDI	2009	3.53	0.55	-1.58	16.03	12.16			6.44		2	14
BEL	2009	9.29	6.19	4.37	16.19	18.46			7.90		150	155
BEN	2009	5.12	1.88	-0.25	16.04	15.37			10.00	35.2	2	11
BFA	2009	5.45	2.12	-0.27	16.53	14.33			9.95	46.7	2	11
BGD	2009	6.77	4.63	3.46	18.83	17.78			7.39		142	34
BGR	2009	7.01	3.92	3.40	15.82	17.57			6.47	20.7	150	151
BHR	2009	6.09	3.13	2.31	14.00	16.89			5.74		142	145
BHS	2009	4.72	2.06	0.39	12.78	14.31			3.63		19	29
BIH	2009	6.24	2.85	2.32	15.16	16.84			6.83		150	39
BLM	2009	3.96									19	29
BLR	2009	7.68	3.90	3.39	16.07	17.91			6.73	5.4	150	151
BLZ	2009	3.45	0.29	-0.57	12.66	13.06			5.70		19	13
BMU	2009	3.02	1.76	-0.44	11.09	13.05					19	21
BOL	2009	7.26	2.85	1.63	16.09	16.47			10.44	51.3	19	5
BRA	2009	10.85	7.39	6.04	19.10	19.72			12.28	13.3	19	5
BRB	2009	5.20	1.52	-0.02	12.54	14.30					19	29
BRN	2009	6.28	2.37	1.16	12.87	15.96			5.98		142	35
BTN	2009	2.66	0.23	0.36	13.47	12.87			4.53		142	34
BVT	2009										0	0
BWA	2009	5.49	2.31	1.08	14.51	15.30			9.41	19.3	2	18
CAF	2009	2.10	0.68	-1.91	15.29	12.37			12.50		2	17
CAN	2009	10.73	7.22	6.26	17.33	20.04			11.16		19	21
CCK	2009										0	0
CHE	2009	8.43	6.29	4.06	15.86	17.54			7.90		150	155
CHL	2009	8.40	5.15	3.98	16.64	18.02			8.01	25.3	19	5
CHN	2009	11.69	8.52	8.09	21.01	22.76			12.41		142	30
CIV	2009	6.26	3.19	1.34	16.80	15.58					2	11
CMR	2009	5.71	3.15	1.63	16.81	15.71			11.23		2	17
COD	2009	6.23	2.90	1.89	17.97	14.88			13.30		2	17
COG	2009	6.44	2.26	-0.54	15.19	14.35			9.91		2	17
COK	2009			-3.54							9	61
COL	2009	8.75	5.45	3.84	17.63	18.03			9.41	40.3	19	5
COM	2009		-0.66	-3.27	13.43	11.70			2.00		2	14
CPV	2009	3.53	0.54	-1.34	13.10	12.63					2	11
CRI	2009	6.80	3.38	2.11	15.32	15.84			5.67		19	13
CUB	2009	6.83	4.13	2.64	16.24	17.21			8.15		19	29
CXR	2009										0	0
CYM	2009	4.08		-0.59	10.90	13.24					19	29
CYP	2009	6.88	3.16	1.54	13.90	15.91			5.65		142	145
CZE	2009	8.37	5.33	4.07	16.16	18.49			7.84	9	150	151
DEU	2009	10.25	8.14	6.25	18.22	20.40			10.17		150	155
DJI	2009	3.62	0.18	-1.22	13.62	13.04			2.94		2	14
DMA	2009		-0.70	-2.50	11.17	11.76					19	29
DNK	2009	7.38	5.77	3.49	15.52	17.61			7.45		150	154
DOM	2009	6.91	3.87	2.29	16.09	16.84			4.42	42.1	19	29
DZA	2009	9.00	4.92	3.34	17.38	18.61			7.25		2	15
ECU	2009	8.07	4.14	2.77	16.50	17.36			7.12	36	19	5
EGY	2009	10.34	5.24	4.76	18.20	19.10			8.25		2	15
ERI	2009	3.66	0.62	-1.42	15.34	13.15					2	14
ESH	2009	4.55		-2.48							2	15
ESP	2009	10.47	7.31	5.50	17.65	19.48			9.46		150	39
EST	2009	6.82	2.98	2.01	14.10	16.51			4.09	15.8	150	154
ETH	2009	5.58	3.48	1.26	18.26	15.70			11.21		2	14
FIN	2009	9.23	5.53	4.36	15.49	17.79			7.00		150	154
FJI	2009	0.64	1.05	-0.28	13.66	13.65			5.67		9	54
FLK	2009			-4.09							19	5
FRA	2009	10.49	7.90	6.10	17.99	19.69			9.91		150	155
FRO	2009	2.24	0.79	-1.40	10.79	13.26					150	154
FSM	2009		-1.28		11.55	12.04					9	57
GAB	2009	6.37	2.49	0.36	14.23	14.58			8.40		2	17
GBR	2009	10.39	7.74	5.78	17.95	19.98			9.50		150	154
GEO	2009	6.04	2.38	1.92	15.30	15.65			3.21	17.4	142	145
GGY	2009	3.38									150	154
GHA	2009	6.85	3.26	1.81	16.98	15.86			11.00		2	11
GIB	2009	1.98		-1.84							150	39
GIN	2009	4.25	1.53	-0.11	16.19	14.56			11.05		2	11
GLP	2009	5.47		0.42							19	29
GMB	2009	4.14	-0.10	-1.56	14.31	12.99			7.21		2	11
GNB	2009		-0.19	-2.89	14.28	12.37			7.92		2	11
GNQ	2009	4.01	2.24	-2.44	13.47	15.35					2	17
GRC	2009	8.38	5.80	4.08	16.23	18.37			7.42		150	39
GRD	2009	3.36	-0.26	-1.73	11.56	12.44			0.96		19	29
GRL	2009	1.86	0.24	-1.26	10.94	13.26					19	21
GTM	2009	6.76	3.63	2.15	16.48	16.34			9.47		19	13
GUF	2009	4.74		-0.31							19	5
GUM	2009	5.36		0.49	11.97						9	57
GUY	2009	3.91	0.71	-0.90	13.53	14.26			6.37		19	5
HKG	2009	6.69	5.37	3.67	15.76	17.43			4.97		142	30
HMD	2009										0	0
HND	2009	6.57	2.68	1.57	15.81	15.87			7.80	58.8	19	13
HRV	2009	7.58	4.14	2.73	15.30	16.89			4.92	20.5	150	39
HTI	2009	4.48	1.88	-1.14	16.10	14.63			4.60		19	29
HUN	2009	7.71	4.86	3.57	16.12	17.70			7.47	12.3	150	151
IDN	2009	8.99	6.29	4.89	19.29	19.93			12.63	14.2	142	35
IMN	2009	3.51			11.33						150	154
IND	2009	10.63	7.22	6.51	20.92	21.40			11.22	29.8	142	34
IOT	2009										0	0
IRL	2009	7.68	5.45	3.22	15.33	17.51			7.06		150	154
IRN	2009	10.33	5.89	5.13	18.11	20.14			8.11		142	34
IRQ	2009	9.03	4.72	3.41	17.22	18.46			5.69		142	145
ISL	2009	5.89	2.55	2.79	12.67	14.54			5.31		150	154
ISR	2009	8.64	5.33	3.83	15.83	17.98			7.87		142	145
ITA	2009	10.82	7.69	5.69	17.89	19.81			9.62		150	39
JAM	2009	6.12	2.50	1.13	14.80	15.97			5.23	16.5	19	29
JEY	2009	3.34									150	154
JOR	2009	7.83	3.17	2.45	15.59	16.90			5.18		142	145
JPN	2009	10.86	8.52	6.84	18.67	20.82			11.12		142	30
KAZ	2009	8.79	4.75	4.21	16.59	19.18			9.33	8.2	142	143
KEN	2009	6.03	3.61	1.72	17.49	16.33			7.24		2	14
KGZ	2009	5.80	1.55	1.94	15.50	15.66			4.66	31.7	142	143
KHM	2009	5.22	2.34	0.55	16.46	15.23			10.73	23.9	142	35
KIR	2009		-2.06	-3.94	11.52	10.61					9	57
KNA	2009	3.15	-0.34	-2.09	10.85	12.47			1.61		19	29
KOR	2009	9.82	6.80	6.01	17.71	20.05			9.15		142	30
KWT	2009	8.02	4.66	3.77	14.87	18.27			7.21		142	145
LAO	2009	5.32	1.76	0.85	15.63	13.80			9.40		142	35
LBN	2009	6.91	3.56	2.51	15.25	16.86			1.80		142	145
LBR	2009		0.14	-1.48	15.16	13.18			5.07		2	11
LBY	2009	8.86	4.13	3.22	15.64	17.95			5.86		2	15
LCA	2009	4.15	0.16	-1.15	12.07	12.86					19	29
LIE	2009	3.91	1.57		10.49	10.92					150	155
LKA	2009	6.46	3.74	2.10	16.83	16.39			6.14	8.9	142	34
LSO	2009	4.39	0.54	-0.32	14.50	14.56			6.76		2	18
LTU	2009	6.38	3.61	2.22	14.97	16.33			6.98	20.5	150	154
LUX	2009	6.12	3.91	1.79	13.12	16.16			4.95		150	155
LVA	2009	6.09	3.25	1.84	14.58	15.81			7.14	20.9	150	154
MAC	2009	1.90	3.06	1.23	13.16	14.19					142	30
MAF	2009	3.66			10.30						19	29
MAR	2009	8.19	4.51	3.10	17.27	17.78			2.71		2	15
MCO	2009	2.52	1.72		10.50						150	155
MDA	2009	5.06	1.69		15.09	15.33			3.11	26.3	150	151
MDG	2009	4.37	2.15	0.14	16.84	14.46			11.39		2	14
MDV	2009		0.69	-1.35	12.79	13.88					142	34
MEX	2009	10.34	6.80	5.32	18.58	19.93			10.76		19	13
MHL	2009		-1.88		10.87	11.54					9	57
MKD	2009	5.89	2.23	1.91	14.54	15.98			5.17		150	39
MLI	2009	5.42	2.19	-0.77	16.50	13.95			10.73	43.6	2	11
MLT	2009	5.61	2.09	0.53	12.93	14.69			5.12		150	39
MMR	2009	6.39		1.58	17.75	16.16			11.93		142	35
MNE	2009	4.91	1.43	1.09	13.33	14.42				6.8	150	39
MNG	2009	5.58	1.52	1.27	14.80	16.22			10.19		142	30
MNP	2009	3.55			10.92						9	57
MOZ	2009	6.16	2.37	2.23	16.98	14.76			12.59		2	14
MRT	2009	4.89	1.11	-0.27	15.07	14.57			6.47		2	11
MSR	2009			-3.89							19	29
MTQ	2009	5.97		0.37							19	29
MUS	2009	5.38	2.18	0.80	14.04	15.12			3.19		2	14
MWI	2009	5.49	1.62	0.47	16.48	13.87			8.95		2	14
MYS	2009	9.14	5.31	4.64	17.14	19.13			10.10	3.8	142	35
MYT	2009	1.72									2	14
NAM	2009	5.50	2.18	1.25	14.58	14.97			10.27	28.7	2	18
NCL	2009	4.39		0.53	12.41	14.86			1.10		9	54
NER	2009	4.62	1.69	-0.28	16.57	13.96			7.15		2	11
NFK	2009										9	53
NGA	2009	8.70	5.13	2.87	18.86	18.09			11.11	46	2	11
NIC	2009	5.91	2.13	0.99	15.55	15.33			7.38	42.5	19	13
NIU	2009			-5.88							9	61
NLD	2009	9.20	6.75	4.68	16.62	18.95			8.45		150	155
NOR	2009	8.79	5.94	4.72	15.39	17.77			7.93		150	154
NPL	2009	4.72	2.56	0.95	17.10	15.10			6.97		142	34
NRU	2009			-3.42							9	57
NZL	2009	7.48	4.78	3.67	15.27	17.29			7.26		9	53
OMN	2009	8.48	3.88	2.60	14.83	17.47			5.80		142	145
PAK	2009	9.03	5.12	4.28	18.93	18.89			7.06		142	34
PAN	2009	6.54	3.26	1.76	15.09	15.97			6.68	33.4	19	13
PCN	2009										9	61
PER	2009	8.00	4.80	3.37	17.18	17.75			7.73	33.5	19	5
PHL	2009	7.70	5.13	3.95	18.33	18.13			11.18	26.27106	142	35
PLW	2009		-1.62		9.92	12.25					9	57
PNG	2009	4.75	2.07	1.13	15.72	15.44			8.03	39.9	9	54
POL	2009	9.47	6.08	4.85	17.46	19.51			7.99	17.6	150	151
PRI	2009	8.20	4.57	2.96	15.13				2.56		19	29
PRK	2009	4.11		2.84	17.01	18.14			8.46		142	30
PRT	2009	9.15	5.50	3.88	16.17	17.81			8.12		150	39
PRY	2009	7.15	2.77	1.83	15.63	15.32			9.94	35.1	19	5
PSE	2009	7.41	1.98	1.49	15.12	14.55				26.2	142	145
PYF	2009	4.24		-0.43	12.49	13.68					9	61
QAT	2009	7.85	4.58	3.05	14.28	18.08					142	145
REU	2009	6.14		0.95							2	14
ROU	2009	7.91	5.10	3.82	16.83	18.22			6.50	21.1	150	151
RUS	2009	11.35	7.11	6.70	18.78	21.18			12.58	13	150	151
RWA	2009	4.01	1.67	-1.27	16.12	13.26			6.77		2	14
SAU	2009	10.30	6.06	5.23	17.13	20.00			7.92		142	145
SDN	2009	7.27	3.97	1.68	17.38	16.31			12.78	46.5	2	15
SEN	2009	5.83	2.55	0.78	16.35	15.58			10.18		2	11
SGP	2009	6.32	5.26	3.67	15.42	16.99			8.04		142	35
SGS	2009										0	0
SHN	2009			-4.90							2	11
SJM	2009										150	154
SLB	2009		-0.51	-2.61	13.15	12.18					9	54
SLE	2009	3.07	0.90	-2.12	15.55	13.39			9.22		2	11
SLV	2009	6.30	3.03	1.66	15.61	15.68			6.11	37.8	19	13
SMR	2009	4.07			10.32						150	39
SOM	2009	2.75		-1.26	16.05	13.30			2.88		2	14
SPM	2009	0.03		-3.27							19	21
SRB	2009	7.63	3.75	3.34	15.81	17.65					150	39
STP	2009		-1.63	-3.09	12.03	11.43				61.7	2	17
SUR	2009	5.17	1.35	0.34	13.15	14.72			6.58		19	5
SVK	2009	6.89	4.48	3.21	15.50	17.34			7.16	12	150	151
SVN	2009	6.58	3.92	2.47	14.53	16.55			6.32	12.7	150	39
SWE	2009	8.92	6.06	4.85	16.05	17.59			7.56		150	154
SWZ	2009	4.73	1.15	0.30	13.98	13.86			5.87	63	2	18
SYC	2009	2.43	-0.17	-1.42	11.38	13.52					2	14
SYR	2009	8.07		3.39	16.84	17.94			4.45		142	145
TCA	2009	2.47		-1.70	10.32	12.10					19	29
TCD	2009	4.29	2.23	-1.83	16.26	13.10			11.17		2	17
TGO	2009	4.72	1.15	-0.27	15.64	14.34			9.45		2	11
THA	2009	9.32	5.57	4.86	18.01	19.45			9.57	17.9	142	35
TJK	2009	4.89	1.61	2.64	15.82	14.86			5.97		142	143
TKL	2009										9	61
TKM	2009	7.42	3.01	2.43	15.42	17.73			5.54		142	143
TLS	2009	2.79	-0.20		13.86	12.12					142	35
TON	2009		-1.14	-3.05	11.55	11.79				22.5	9	61
TTO	2009	7.30	2.96	1.96	14.09	17.69			4.72		19	29
TUN	2009	7.80	3.77	2.53	16.16	17.03			-3.56		2	15
TUR	2009	9.21	6.42	5.05	18.08	19.44			9.07	4.4	142	145
TUV	2009		-3.61		9.19						9	61
TWN	2009	9.02		5.32							0	0
TZA	2009	5.73	3.06	1.09	17.60	15.64			12.14		2	14
UGA	2009	5.13	2.70	0.68	17.28	15.03			10.07	24.5	2	14
UKR	2009	8.50	4.76	4.92	17.65	19.38			7.70	5.8	150	151
UMI	2009										0	0
URY	2009	7.14	3.42	2.17	15.03	15.90			5.89	21	19	5
USA	2009	12.88	9.58	8.22	19.54	22.39			13.02		19	21
UZB	2009	7.93	3.49	3.76	17.14	18.50			6.93		142	143
VAT	2009	-0.99									150	39
VCT	2009	1.91	-0.39		11.60	12.35			1.04		19	29
VEN	2009	9.38	5.80	4.43	17.17	19.04			10.30	31.8	19	5
VGB	2009	2.91		-3.09							19	29
VIR	2009	5.12		-0.21	11.58						19	29
VNM	2009	8.29	4.66	4.32	18.27	18.76			8.64		142	35
VUT	2009	2.26	-0.49	-3.03	12.35	11.67					9	54
WLF	2009										9	61
WSM	2009		-0.58	-2.22	12.13	12.20					9	61
YEM	2009	7.46	3.33	1.55	16.95	16.97			2.77		142	145
ZAF	2009	9.43	5.65	5.32	17.73	19.98			10.44		2	18
ZMB	2009	6.41	2.73	2.00	16.42	14.73			12.43		2	14
ZWE	2009	6.02	2.10	1.95	16.43	15.92			10.70		2	14
ABW	2008	4.75	1.03	-0.22	11.53	14.74					19	29
AFG	2008	5.86	2.32	0.36	17.09	15.25			2.20		142	34
AGO	2008	6.86	4.43	1.29	16.80	17.12	8.10	9.76	6.24	36.6	2	17
AIA	2008	2.34									19	29
ALA	2008	3.21									150	154
ALB	2008	5.87	2.56	1.45	14.90	15.35	7.02	7.83	4.95	12.4	150	39
AND	2008	4.94	1.31		11.36	13.20					150	39
ANT	2008	5.07		0.00							19	29
ARE	2008	9.12	5.75	4.26	15.75	18.88	7.26	10.08	7.16		142	145
ARG	2008	9.75	6.01	4.65	17.51	19.07	10.90	11.49	11.32		19	5
ARM	2008	5.90	2.46	1.52	14.91	15.53	6.59	8.08	6.20	27.6	142	145
ASM	2008	1.75		-1.75	10.95						9	61
ATA	2008			-6.29							0	0
ATF	2008										0	0
ATG	2008	4.20	0.30	-1.38	11.35	13.08			2.13		19	29
AUS	2008	9.41	6.96	5.37	16.87	19.75	10.97	11.71	12.53		9	53
AUT	2008	8.06	6.06	4.15	15.93	18.05	8.34	9.02	7.96		150	155
AZE	2008	6.91	3.89	2.82	15.99	17.39	7.87	9.74	6.27	13.2	142	145
BDI	2008	3.30	0.48	-1.71	15.99	12.16			6.37		2	14
BEL	2008	9.37	6.25	4.44	16.19	18.46	9.11	9.16	7.87		150	155
BEN	2008	4.79	1.89	-0.30	16.01	15.32	8.54	8.87	9.98		2	11
BFA	2008	5.46	2.12	-0.38	16.50	14.34			9.85		2	11
BGD	2008	6.78	4.52	3.35	18.81	17.72	10.01	11.49	5.87		142	34
BGR	2008	7.32	3.98	3.46	15.83	17.74	8.25	9.42	6.55	21.8	150	151
BHR	2008	6.05	3.25	2.26	13.93	16.99	4.76	8.06	5.77		142	145
BHS	2008	4.97	2.11	0.50	12.76	13.86			3.97		19	29
BIH	2008	6.61	2.93	2.36	15.16	16.82	6.98	8.02	6.71		150	39
BLM	2008	3.96									19	29
BLR	2008	7.51	4.11	3.44	16.07	17.96	9.44	9.64	6.52	6.1	150	151
BLZ	2008	3.33	0.31	-0.81	12.63	13.02			5.34		19	13
BMU	2008	3.02	1.81	-0.45	11.09	12.87					19	21
BOL	2008	7.27	2.81	1.58	16.08	16.42	9.08	9.95	11.26	57.3	19	5
BRA	2008	10.83	7.41	6.04	19.09	19.78	12.16	12.95	13.14	14.1	19	5
BRB	2008	5.24	1.51	-0.03	12.53	14.30					19	29
BRN	2008	6.22	2.67	1.12	12.85	16.12	5.81	8.44	5.89		142	35
BTN	2008	0.98	0.23	0.13	13.45	12.95			3.52		142	34
BVT	2008										0	0
BWA	2008	5.60	2.41	1.07	14.49	15.42	7.60	8.26	11.05		2	18
CAF	2008	1.60	0.69	-1.91	15.27	12.37			12.88	62	2	17
CAN	2008	10.77	7.34	6.33	17.32	20.11	10.51	11.57	12.21		19	21
CCK	2008										0	0
CHE	2008	8.48	6.31	4.08	15.85	17.51	7.84	8.51	7.88		150	155
CHL	2008	8.32	5.19	3.98	16.63	18.09	9.21	9.80	7.91		19	5
CHN	2008	11.74	8.42	8.02	21.00	22.67	13.13	14.25	12.40		142	30
CIV	2008	6.26	3.19	1.28	16.77	15.74	9.09	9.58			2	11
CMR	2008	5.67	3.15	1.61	16.79	15.53	9.66	9.90	11.28		2	17
COD	2008	6.28	2.96	1.80	17.94	14.91	11.06	11.15	13.33		2	17
COG	2008	6.45	2.47	-0.57	15.16	14.08	7.91	8.80	9.77		2	17
COK	2008			-3.51							9	61
COL	2008	8.71	5.50	3.76	17.62	17.99	10.08	11.05	9.49	42	19	5
COM	2008		-0.66	-3.22	13.41	11.70			4.30		2	14
CPV	2008	3.60	0.58	-1.38	13.09	12.56					2	11
CRI	2008	6.77	3.40	2.12	15.30	15.94	7.26	7.68	4.97		19	13
CUB	2008	6.77	4.11	2.63	16.24	17.23	8.80	9.04	7.09		19	29
CXR	2008										0	0
CYM	2008	4.10		-0.62	10.88	13.29					19	29
CYP	2008	6.91	3.23	1.53	13.89	15.96	5.58	6.42	5.56		142	145
CZE	2008	8.28	5.46	4.13	16.16	18.58	8.81	9.38	7.32	8.6	150	151
DEU	2008	10.26	8.23	6.30	18.22	20.48	10.82	10.96	10.21		150	155
DJI	2008	3.37	0.00	-1.23	13.60	13.12			3.14		2	14
DMA	2008		-0.76	-2.56	11.17	11.76					19	29
DNK	2008	7.44	5.87	3.54	15.52	17.66	8.65	8.97	7.44		150	154
DOM	2008	6.98	3.87	2.30	16.08	16.88	7.79	8.81	5.14	44.2	19	29
DZA	2008	9.00	5.14	3.42	17.37	18.53	8.65	10.74	6.95		2	15
ECU	2008	8.01	4.12	2.74	16.49	17.21	8.41	9.60	6.49	35.1	19	5
EGY	2008	10.34	5.09	4.70	18.18	19.10	10.13	10.86	8.21	21.6	2	15
ERI	2008	3.74	0.32	-1.49	15.32	12.93	7.10	7.93	5.55		2	14
ESH	2008	4.56		-2.48							2	15
ESP	2008	10.50	7.40	5.56	17.64	19.61	10.09	10.50	9.36		150	39
EST	2008	6.77	3.19	2.07	14.11	16.68	6.91	7.72	3.98	19.7	150	154
ETH	2008	5.71	3.30	1.21	18.24	15.67	10.51	11.01	11.18		2	14
FIN	2008	9.23	5.65	4.43	15.49	17.85	8.87	9.16	6.99		150	154
FJI	2008	1.33	1.26	-0.29	13.64	13.89			2.83	35.2	9	54
FLK	2008			-4.09							19	5
FRA	2008	10.54	7.98	6.14	17.98	19.73	10.73	11.33	9.87		150	155
FRO	2008	2.45	0.88	-1.40	10.79	13.35					150	154
FSM	2008		-1.34		11.56	11.70					9	57
GAB	2008	6.40	2.75	0.37	14.20	14.54	7.22	8.57	10.81		2	17
GBR	2008	10.39	7.93	5.84	17.94	20.07	10.26	11.02	9.47		150	154
GEO	2008	6.20	2.55	1.96	15.29	15.67	7.68	8.46	4.68	17.7	142	145
GGY	2008	3.39									150	154
GHA	2008	6.86	3.35	1.79	16.96	16.03	9.89	10.02	11.21		2	11
GIB	2008	1.89		-1.89							150	39
GIN	2008	4.29	1.51	-0.11	16.16	14.51			11.21		2	11
GLP	2008	5.62		0.42							19	29
GMB	2008	4.09	-0.03	-1.56	14.28	12.93			7.46		2	11
GNB	2008		-0.15	-2.89	14.26	12.33			8.16		2	11
GNQ	2008	3.57	2.74	-2.44	13.44	15.32					2	17
GRC	2008	8.46	5.87	4.09	16.23	18.40	8.64	9.01	7.34		150	39
GRD	2008	3.29	-0.19	-1.75	11.55	12.47			0.95		19	29
GRL	2008	2.79	0.55	-1.24	10.94	13.40					19	21
GTM	2008	6.72	3.67	2.02	16.46	16.25	8.28	8.76	9.14		19	13
GUF	2008	4.54		-0.33							19	5
GUM	2008	5.41		0.50	11.97						9	57
GUY	2008	4.05	0.65	-0.88	13.53	14.26			3.89		19	5
HKG	2008	6.71	5.39	3.65	15.76	17.47	6.14	8.00	4.92		142	30
HMD	2008										0	0
HND	2008	6.57	2.62	1.59	15.80	15.98	8.05	8.60	7.87	59.2	19	13
HRV	2008	7.65	4.26	2.78	15.30	16.97	7.97	8.49	4.90		150	39
HTI	2008	4.10	1.88	-1.57	16.09	14.70	7.29	8.41	4.97		19	29
HUN	2008	7.99	5.05	3.63	16.12	17.82	8.48	8.91	7.46	12.4	150	151
IDN	2008	8.97	6.23	4.85	19.28	19.84	11.49	12.26	11.24	15.4	142	35
IMN	2008	3.60			11.32						150	154
IND	2008	10.56	7.11	6.43	20.90	21.31	12.31	13.31	10.83		142	34
IOT	2008										0	0
IRL	2008	7.70	5.61	3.27	15.32	17.57	8.89	9.58	7.18		150	154
IRN	2008	10.41	5.87	5.09	18.10	20.12	10.16	11.60	8.04		142	34
IRQ	2008	8.87	4.88	2.98	17.19	18.35	8.18	10.03	5.85		142	145
ISL	2008	6.10	2.87	2.76	12.67	14.57	6.03	5.91	5.88		150	154
ISR	2008	8.61	5.37	3.88	15.80	18.04	7.49	8.27	7.81		142	145
ITA	2008	10.82	7.78	5.75	17.89	19.92	9.98	10.53	9.56		150	39
JAM	2008	6.17	2.62	1.09	14.80	16.30	6.50	7.19	5.08	12.3	19	29
JEY	2008	3.83									150	154
JOR	2008	7.70	3.09	2.42	15.57	16.88	6.54	7.70	5.08		142	145
JPN	2008	10.87	8.49	6.87	18.67	20.91	10.25	10.62	11.08		142	30
KAZ	2008	8.83	4.89	4.23	16.57	19.25	9.82	11.05	10.04	12.1	142	143
KEN	2008	5.96	3.58	1.71	17.46	16.14	9.35	10.22	7.85		2	14
KGZ	2008	5.92	1.64	1.96	15.49	15.55	7.33	8.21	5.44	31.7	142	143
KHM	2008	5.09	2.34	0.41	16.45	15.20	9.63	10.39	11.17	34	142	35
KIR	2008		-2.00	-3.94	11.50	10.92					9	57
KNA	2008	3.16	-0.31	-2.11	10.84	12.43			1.52		19	29
KOR	2008	9.84	6.91	6.00	17.71	20.05	9.52	10.34	9.32		142	30
KWT	2008	8.05	4.99	3.74	14.81	18.23	6.46	9.44	7.12		142	145
LAO	2008	5.09	1.69	0.66	15.61	13.79			9.08		142	35
LBN	2008	7.16	3.36	2.44	15.23	16.66	6.46	7.00	0.71		142	145
LBR	2008	0.68	-0.16	-1.48	15.12	13.26			5.41		2	11
LBY	2008	8.85	4.53	3.21	15.63	17.84	7.21	9.79	5.81		2	15
LCA	2008	4.10	0.16	-1.18	12.06	12.89					19	29
LIE	2008	3.90	1.60		10.48	11.15					150	155
LKA	2008	6.47	3.71	2.09	16.82	16.32	7.66	9.34	4.46		142	34
LSO	2008	4.35	0.49	-0.52	14.49	14.55			6.53		2	18
LTU	2008	6.80	3.86	2.30	14.98	16.50	8.50	8.55	6.84	20.3	150	154
LUX	2008	6.29	4.01	1.87	13.10	16.21	6.18	7.04	4.90		150	155
LVA	2008	6.42	3.52	1.92	14.59	15.88	7.24	8.07	7.13	26.4	150	154
MAC	2008	1.90	3.03	1.19	13.14	14.11					142	30
MAF	2008	3.85			10.29						19	29
MAR	2008	8.10	4.49	3.08	17.26	17.78	8.76	9.33			2	15
MCO	2008	2.54	1.93		10.48						150	155
MDA	2008	5.37	1.80		15.09	15.38	6.49	8.12	4.60	26.4	150	151
MDG	2008	4.29	2.24	0.14	16.81	14.50			11.09		2	14
MDV	2008		0.64	-1.41	12.80	13.82					142	34
MEX	2008	10.34	7.00	5.33	18.56	19.98	10.68	11.65	10.55		19	13
MHL	2008		-1.88		10.86	11.50					9	57
MKD	2008	6.13	2.29	1.98	14.54	16.06	6.32	7.23	5.49		150	39
MLI	2008	5.41	2.17	-0.78	16.47	13.88			10.96		2	11
MLT	2008	5.62	2.15	0.61	12.92	14.76	4.18	5.46	5.04		150	39
MMR	2008	6.26		1.51	17.75	16.02	10.08	11.25	11.24		142	35
MNE	2008	5.47	1.51	1.25	13.33	14.83				4.9	150	39
MNG	2008	5.49	1.73	1.29	14.78	16.12	8.28	8.83	10.06		142	30
MNP	2008	3.61			10.96						9	57
MOZ	2008	6.09	2.40	2.23	16.95	14.67	7.67	9.05	12.77	54.7	2	14
MRT	2008	4.85	1.28	-0.46	15.04	14.48			6.36	42	2	11
MSR	2008			-3.89							19	29
MTQ	2008	6.06		0.34							19	29
MUS	2008	5.42	2.27	0.79	14.03	15.14			3.10		2	14
MWI	2008	5.60	1.45	0.49	16.45	13.95			9.20		2	14
MYS	2008	9.12	5.44	4.43	17.12	19.15	9.53	10.47	9.08		142	35
MYT	2008	1.98									2	14
NAM	2008	5.51	2.14	1.36	14.56	15.09	7.96	8.51	9.77		2	18
NCL	2008	4.38		0.51	12.40	15.00					9	54
NER	2008	4.61	1.69	-0.42	16.53	13.73			7.20		2	11
NFK	2008										9	53
NGA	2008	8.79	5.34	2.90	18.83	18.34	10.58	11.47	11.45		2	11
NIC	2008	5.86	2.14	0.88	15.54	15.30	8.14	8.73	7.37		19	13
NIU	2008			-5.88							9	61
NLD	2008	9.26	6.84	4.73	16.62	18.97	9.17	9.93	8.41		150	155
NOR	2008	8.78	6.12	4.75	15.38	17.73	8.32	9.75	8.56		150	154
NPL	2008	4.61	2.53	0.79	17.09	14.92	8.44	10.05	6.44		142	34
NRU	2008			-3.48							9	57
NZL	2008	7.45	4.87	3.68	15.26	17.35	9.50	10.22	7.39		9	53
OMN	2008	8.38	4.11	2.49	14.79	17.46	6.41	9.66	5.62		142	145
PAK	2008	8.96	5.14	4.23	18.91	18.88	10.26	11.92	7.08		142	34
PAN	2008	6.53	3.21	1.70	15.07	15.81	7.23	8.12	5.82	33.8	19	13
PCN	2008										9	61
PER	2008	7.98	4.80	3.38	17.17	17.54	8.92	9.75	7.87	37.3	19	5
PHL	2008	7.66	5.16	3.92	18.32	18.15	9.45	10.94	6.80		142	35
PLW	2008		-1.54		9.91	12.25					9	57
PNG	2008	5.85	2.08	1.11	15.69	15.38			7.29		9	54
POL	2008	9.47	6.27	4.89	17.46	19.57	10.24	11.09	8.10	17.1	150	151
PRI	2008	8.27	4.54	2.97	15.14				2.94		19	29
PRK	2008	3.87		2.94	17.00	18.17	8.09	9.84	8.26		142	30
PRT	2008	9.27	5.57	3.89	16.17	17.83	8.50	9.47	7.07		150	39
PRY	2008	7.11	2.92	1.74	15.62	15.29	8.92	9.58	10.23	37.9	19	5
PSE	2008	7.36	1.90	1.44	15.10	14.54					142	145
PYF	2008	4.28		-0.45	12.48	13.68					9	61
QAT	2008	7.74	4.75	2.93	14.14	18.03	5.67	10.25			142	145
REU	2008	6.09		0.93							2	14
ROU	2008	8.20	5.32	3.92	16.84	18.38	9.29	10.20	7.41	22.4	150	151
RUS	2008	11.27	7.42	6.75	18.78	21.26	11.06	13.14	13.33	13.4	150	151
RWA	2008	3.75	1.57	-1.38	16.09	13.20			6.40		2	14
SAU	2008	10.26	6.25	5.16	17.10	19.85	8.82	10.92	7.86		142	145
SDN	2008	7.22	4.00	1.52	17.36	16.21	11.40	11.52	12.82		2	15
SEN	2008	5.76	2.59	0.55	16.32	15.51	8.57	9.12	10.35		2	11
SGP	2008	6.32	5.26	3.64	15.39	16.99	7.02	7.76	8.10		142	35
SGS	2008										0	0
SHN	2008			-4.90							2	11
SJM	2008										150	154
SLB	2008		-0.50	-2.60	13.13	12.16					9	54
SLE	2008	2.95	0.92	-2.08	15.52	13.41			10.09		2	11
SLV	2008	6.28	3.06	1.66	15.61	15.69	7.32	8.05	5.71	40	19	13
SMR	2008	3.94	0.64		10.31						150	39
SOM	2008	2.87		-1.27	16.03	13.31			5.47		2	14
SPM	2008	1.76		-3.27							19	21
SRB	2008	8.00	3.90	3.37	15.81	17.76	8.65	8.81			150	39
STP	2008		-1.70	-3.17	12.01	11.34					2	17
SUR	2008	5.07	1.26	0.34	13.14	14.71			6.84		19	5
SVK	2008	7.23	4.60	3.27	15.50	17.45	8.08	8.30	6.27	11	150	151
SVN	2008	6.47	4.02	2.59	14.52	16.66	7.06	7.98	6.37	11.3	150	39
SWE	2008	9.09	6.24	4.89	16.04	17.71	8.65	9.34	7.79		150	154
SWZ	2008	4.74	1.11	0.31	13.96	13.91			6.38		2	18
SYC	2008	2.59	-0.04	-1.45	11.37	13.45					2	14
SYR	2008	8.13		3.40	16.82	18.03	8.74	9.43	3.31		142	145
TCA	2008	2.43		-1.75	10.29	12.10					19	29
TCD	2008	4.21	2.34	-2.03	16.23	13.14			11.37		2	17
TGO	2008	4.76	1.15	-0.45	15.62	14.36	8.22	8.68	9.61		2	11
THA	2008	9.24	5.61	4.86	18.01	19.39	10.01	11.49	9.37	20.4	142	35
TJK	2008	5.32	1.64	2.70	15.80	14.90	7.37	8.41	5.94		142	143
TKL	2008										9	61
TKM	2008	7.61	2.96	2.36	15.41	17.86	8.51	10.40	5.11		142	143
TLS	2008	2.74	-0.37		13.85	12.16					142	35
TON	2008		-1.06	-3.07	11.54	11.70					9	61
TTO	2008	7.26	3.34	1.95	14.09	17.66	5.82	9.51	4.96		19	29
TUN	2008	7.79	3.80	2.44	16.15	17.03	7.83	8.85	0.28		2	15
TUR	2008	9.39	6.59	5.08	18.07	19.47	10.43	11.23	8.85	6.8	142	145
TUV	2008		-3.50		9.19						9	61
TWN	2008	9.07		5.36							0	0
TZA	2008	5.66	3.03	1.25	17.57	15.66	9.40	10.14	11.97		2	14
UGA	2008	5.10	2.66	0.73	17.25	14.97			10.85		2	14
UKR	2008	8.73	5.19	5.03	17.65	19.56	10.07	11.13	8.68	7.1	150	151
UMI	2008										0	0
URY	2008	7.04	3.41	2.13	15.02	15.93	8.91	9.93	6.04	24.2	19	5
USA	2008	12.88	9.60	8.26	19.53	22.45	12.62	13.21	12.73		19	21
UZB	2008	8.26	3.33	3.75	17.12	18.61	9.30	10.74	6.91		142	143
VAT	2008	-0.99									150	39
VCT	2008	2.39	-0.36		11.60	12.35			0.96		19	29
VEN	2008	9.37	5.75	4.43	17.15	19.04	9.76	11.00	10.37	32.6	19	5
VGB	2008	2.75		-3.13							19	29
VIR	2008	5.13		-0.24	11.58						19	29
VNM	2008	8.23	4.60	4.19	18.26	18.66	10.10	11.58	8.34		142	35
VUT	2008		-0.50	-3.03	12.33	11.43					9	54
WLF	2008										9	61
WSM	2008		-0.44	-2.23	12.12	12.16				26.9	9	61
YEM	2008	7.53	3.41	1.54	16.92	16.91	8.17	9.02	2.71		142	145
ZAF	2008	9.46	5.61	5.36	17.71	19.97	10.04	11.12	10.54		2	18
ZMB	2008	6.34	2.89	2.01	16.39	14.59	8.98	8.72	12.63		2	14
ZWE	2008	6.07	1.49	2.01	16.42	15.85	8.34	9.04	10.72		2	14
ABW	2007	4.79	0.96	-0.20	11.53	14.77					19	29
AFG	2007	6.10	2.29	0.40	17.07	14.64			5.32	36.3	142	34
AGO	2007	6.59	4.10	1.00	16.77	17.04			6.24		2	17
AIA	2007	2.41									19	29
ALA	2007	2.98									150	154
ALB	2007	5.72	2.37	1.31	14.90	15.31			7.54		150	39
AND	2007	4.78	1.18		11.35	13.20					150	39
ANT	2007	5.09		0.01							19	29
ARE	2007	9.10	5.55	4.23	15.61	18.75			7.11		142	145
ARG	2007	9.72	5.80	4.61	17.50	19.01			10.96		19	5
ARM	2007	5.69	2.22	1.56	14.91	15.44			6.05		142	145
ASM	2007	1.75		-1.77	10.97						9	61
ATA	2007			-6.29							0	0
ATF	2007										0	0
ATG	2007	4.18	0.25	-1.41	11.34	13.06			2.04		19	29
AUS	2007	9.42	6.75	5.37	16.85	19.71			12.98		9	53
AUT	2007	7.92	5.96	4.15	15.93	18.06			7.90		150	155
AZE	2007	7.11	3.50	2.83	15.97	17.23			6.31	15.8	142	145
BDI	2007	3.55	0.30	-1.68	15.96	12.14			6.07		2	14
BEL	2007	9.27	6.16	4.44	16.18	18.45			7.79		150	155
BEN	2007	4.77	1.71	-0.41	15.98	15.32			10.19	33.3	2	11
BFA	2007	5.49	1.91	-0.41	16.47	14.31			9.99		2	11
BGD	2007	6.80	4.38	3.34	18.80	17.66			7.58		142	34
BGR	2007	7.13	3.78	3.44	15.84	17.77			7.09	21.4	150	151
BHR	2007	6.04	3.08	2.31	13.84	16.91			5.77		142	145
BHS	2007	4.94	2.12	0.64	12.74	14.25					19	29
BIH	2007	6.35	2.74	2.14	15.16	16.68			7.31	18.2	150	39
BLM	2007	3.96									19	29
BLR	2007	7.40	3.81	3.42	16.07	17.91			6.37	7.7	150	151
BLZ	2007	3.69	0.26	-0.86	12.61	13.04			6.47		19	13
BMU	2007	3.06	1.77	-0.46	11.08	13.16					19	21
BOL	2007	7.26	2.57	1.59	16.06	16.34			12.14	60.1	19	5
BRA	2007	10.85	7.22	6.00	19.08	19.71			14.35	16.1	19	5
BRB	2007	5.36	1.51	-0.06	12.53	14.17					19	29
BRN	2007	6.18	2.51	1.11	12.83	16.02			5.79		142	35
BTN	2007		0.18	-0.08	13.43	12.88			6.35	23.2	142	34
BVT	2007										0	0
BWA	2007	5.69	2.39	1.04	14.47	15.36			9.63		2	18
CAF	2007	2.56	0.53	-1.91	15.25	12.37			12.83		2	17
CAN	2007	10.78	7.28	6.33	17.31	20.14			11.95		19	21
CCK	2007										0	0
CHE	2007	8.39	6.17	4.06	15.84	17.45			7.81		150	155
CHL	2007	8.40	5.15	3.97	16.62	18.09			7.93		19	5
CHN	2007	11.71	8.16	7.96	21.00	22.64			12.31		142	30
CIV	2007	6.19	3.01	1.21	16.75	15.74					2	11
CMR	2007	5.65	3.02	1.53	16.76	15.58			11.15	39.9	2	17
COD	2007	6.30	2.80	1.80	17.91	14.86			13.22		2	17
COG	2007	6.38	2.13	-0.74	15.13	14.01			9.74		2	17
COK	2007			-3.54							9	61
COL	2007	8.76	5.34	3.74	17.61	17.95			10.33		19	5
COM	2007		-0.77	-3.20	13.38	11.67			3.15		2	14
CPV	2007	3.64	0.41	-1.45	13.08	12.82				26.6	2	11
CRI	2007	6.84	3.27	2.10	15.29	15.91			5.44		19	13
CUB	2007	6.70	4.07	2.61	16.24	17.10			7.37		19	29
CXR	2007										0	0
CYM	2007	4.15		-0.68	10.85	13.28					19	29
CYP	2007	6.97	3.08	1.47	13.88	15.92			5.48		142	145
CZE	2007	8.12	5.24	4.12	16.15	18.63			7.22	9	150	151
DEU	2007	10.20	8.14	6.31	18.23	20.48			10.14		150	155
DJI	2007	3.15	-0.16	-1.37	13.59	13.04			2.56		2	14
DMA	2007		-0.85	-2.57	11.17	11.92					19	29
DNK	2007	7.65	5.77	3.55	15.51	17.73			7.36		150	154
DOM	2007	6.99	3.79	2.48	16.07	16.87			4.49	43.6	19	29
DZA	2007	9.00	4.91	3.34	17.35	18.51			8.05		2	15
ECU	2007	8.03	3.93	2.63	16.47	17.26			7.23	36.7	19	5
EGY	2007	10.36	4.87	4.65	18.17	19.08			8.18		2	15
ERI	2007	3.69	0.28	-1.48	15.30	13.27			5.58		2	14
ESH	2007	4.58		-2.48							2	15
ESP	2007	10.56	7.30	5.54	17.63	19.70			9.33		150	39
EST	2007	6.61	3.10	2.04	14.11	16.75			3.88	19.5	150	154
ETH	2007	5.82	2.98	1.15	18.21	15.59			11.38		2	14
FIN	2007	9.03	5.54	4.47	15.48	17.97			6.94		150	154
FJI	2007	1.56	1.23	-0.30	13.63	14.00			3.69		9	54
FLK	2007			-4.19							19	5
FRA	2007	10.56	7.89	6.11	17.97	19.74			9.79		150	155
FRO	2007	2.78	0.82	-1.42	10.79	13.44					150	154
FSM	2007		-1.36		11.56	11.87					9	57
GAB	2007	6.30	2.45	0.32	14.18	14.50			8.31		2	17
GBR	2007	10.47	7.99	5.84	17.93	20.09			9.41		150	154
GEO	2007	5.95	2.32	1.93	15.29	15.68			4.82	20.1	142	145
GGY	2007	3.53									150	154
GHA	2007	6.74	3.21	1.67	16.93	16.10			11.14		2	11
GIB	2007	1.89		-1.96							150	39
GIN	2007	4.20	1.42	-0.13	16.13	14.01			10.85	53	2	11
GLP	2007	5.70		0.42							19	29
GMB	2007	4.00	-0.22	-1.61	14.24	12.89			7.63		2	11
GNB	2007		-0.36	-2.89	14.24	12.35			8.39		2	11
GNQ	2007	3.31	2.32	-2.44	13.41	15.38					2	17
GRC	2007	8.54	5.76	4.07	16.23	18.40			8.92		150	39
GRD	2007	3.34	-0.28	-1.76	11.55	12.38			0.93		19	29
GRL	2007	3.03	0.75	-1.20	10.94	13.37					19	21
GTM	2007	6.77	3.53	2.04	16.44	16.35			9.27		19	13
GUF	2007	4.55		-0.38							19	5
GUM	2007	5.50		0.50	11.97						9	57
GUY	2007	4.01	0.55	-0.84	13.52	14.26			4.58		19	5
HKG	2007	6.71	5.35	3.65	15.75	17.50			4.88		142	30
HMD	2007										0	0
HND	2007	6.65	2.51	1.55	15.78	15.99			7.61	58.2	19	13
HRV	2007	7.61	4.10	2.74	15.31	17.01			5.13		150	39
HTI	2007	4.10	1.77	-1.51	16.07	14.69			3.95		19	29
HUN	2007	7.83	4.93	3.63	16.12	17.84			7.39	12.4	150	151
IDN	2007	8.97	6.07	4.79	19.26	19.74			11.02	16.6	142	35
IMN	2007	3.66	1.41		11.31						150	154
IND	2007	10.57	7.12	6.39	20.89	21.20			11.41		142	34
IOT	2007										0	0
IRL	2007	7.76	5.60	3.23	15.30	17.62			7.15		150	154
IRN	2007	10.47	5.66	5.03	18.09	20.07			8.24		142	34
IRQ	2007	8.89	4.49	3.00	17.16	17.95			6.04		142	145
ISL	2007	6.34	3.07	2.43	12.65	14.65			5.34		150	154
ISR	2007	8.66	5.17	3.85	15.79	17.96			7.75		142	145
ITA	2007	10.86	7.70	5.75	17.88	19.95			9.58		150	39
JAM	2007	6.26	2.55	1.60	14.79	16.42			4.83	9.9	19	29
JEY	2007	3.90									150	154
JOR	2007	7.67	2.84	2.34	15.55	16.91			4.96		142	145
JPN	2007	10.89	8.38	6.93	18.67	20.95			11.04		142	30
KAZ	2007	8.79	4.65	4.18	16.56	19.21			9.96	12.7	142	143
KEN	2007	6.00	3.46	1.69	17.43	16.10			8.27		2	14
KGZ	2007	6.06	1.34	2.03	15.48	15.59			5.55	35	142	143
KHM	2007	5.09	2.16	0.26	16.43	15.06			11.77		142	35
KIR	2007		-2.10	-3.89	11.48	10.85					9	57
KNA	2007	3.26	-0.38	-2.12	10.83	12.43			1.41		19	29
KOR	2007	9.85	7.02	5.96	17.70	20.02			9.29		142	30
KWT	2007	8.10	4.74	3.69	14.75	18.14			7.04		142	145
LAO	2007	5.14	1.44	0.47	15.60	13.75			10.98	27.6	142	35
LBN	2007	7.52	3.20	2.38	15.22	16.42			3.52		142	145
LBR	2007	0.68	-0.30	-1.48	15.07	13.43			5.25	63.8	2	11
LBY	2007	8.90	4.27	3.05	15.61	17.79			5.75		2	15
LCA	2007	4.15	0.13	-1.20	12.04	12.86					19	29
LIE	2007	3.99	1.53		10.48	11.15					150	155
LKA	2007	6.73	3.48	2.07	16.81	16.33			4.94		142	34
LSO	2007	4.35	0.47	-0.57	14.49	14.20			7.86		2	18
LTU	2007	6.78	3.67	2.26	14.99	16.51			6.72	20	150	154
LUX	2007	6.09	3.90	1.88	13.08	16.22			4.81		150	155
LVA	2007	6.24	3.36	1.92	14.60	15.93			7.01	25.9	150	154
MAC	2007	1.90	2.89	1.08	13.11	14.25					142	30
MAF	2007	3.86			10.27						19	29
MAR	2007	8.13	4.32	3.06	17.25	17.73			2.95	8.9	2	15
MCO	2007	2.54	1.79		10.46						150	155
MDA	2007	5.23	1.48		15.09	15.36			3.68	25.8	150	151
MDG	2007	4.44	1.99	0.10	16.78	14.41			11.58		2	14
MDV	2007		0.43	-1.54	12.76	13.73					142	34
MEX	2007	10.34	6.95	5.31	18.54	19.94			10.51		19	13
MHL	2007		-1.90		10.86	11.50					9	57
MKD	2007	6.00	2.10	1.97	14.53	16.07			6.52		150	39
MLI	2007	5.45	1.97	-0.81	16.44	13.82			10.76		2	11
MLT	2007	5.66	2.02	0.61	12.92	14.82			4.95		150	39
MMR	2007	6.02		1.44	17.74	16.35			12.36		142	35
MNE	2007	5.27	1.30	1.24	13.33	14.63				8	150	39
MNG	2007	5.42	1.44	1.21	14.77	16.13			10.40		142	30
MNP	2007	3.89			11.00						9	57
MOZ	2007	6.11	2.22	2.31	16.92	14.69			12.62		2	14
MRT	2007	4.84	1.04	-0.57	15.02	14.43			7.84		2	11
MSR	2007			-3.94							19	29
MTQ	2007	6.05		0.32							19	29
MUS	2007	5.41	2.05	0.75	14.03	15.12			2.99		2	14
MWI	2007	5.65	1.29	0.39	16.42	13.77			9.19		2	14
MYS	2007	9.09	5.27	4.41	17.10	19.05			9.45	3.6	142	35
MYT	2007	1.76									2	14
NAM	2007	5.63	2.17	1.20	14.55	14.69			10.14		2	18
NCL	2007	4.40		0.53	12.38	14.90					9	54
NER	2007	4.70	1.46	-0.44	16.49	13.62			7.39		2	11
NFK	2007										9	53
NGA	2007	8.87	5.11	2.96	18.81	18.37			11.58		2	11
NIC	2007	5.90	2.01	0.83	15.52	15.34			7.03		19	13
NIU	2007			-5.88							9	61
NLD	2007	9.20	6.73	4.72	16.61	18.96			8.34		150	155
NOR	2007	8.78	5.98	4.74	15.37	17.62			8.55		150	154
NPL	2007	4.85	2.33	0.83	17.08	14.82			5.70		142	34
NRU	2007			-3.51							9	57
NZL	2007	7.55	4.91	3.68	15.26	17.33			7.31		9	53
OMN	2007	8.37	3.74	2.34	14.77	17.61			5.51		142	145
PAK	2007	9.27	5.03	4.28	18.89	18.88			6.95		142	34
PAN	2007	6.53	3.05	1.64	15.05	15.79			6.05	36.5	19	13
PCN	2007										9	61
PER	2007	7.98	4.63	3.28	17.16	17.58			9.47	42.4	19	5
PHL	2007	7.73	5.01	3.90	18.30	18.06			7.88		142	35
PLW	2007	1.37	-1.55		9.91	12.25					9	57
PNG	2007	5.39	1.85	1.13	15.67	15.63			7.73		9	54
POL	2007	9.33	6.06	4.86	17.46	19.57			8.03	16.9	150	151
PRI	2007	8.31	4.49	3.03	15.15				2.83		19	29
PRK	2007	3.84		2.86	17.00	18.07			8.11		142	30
PRT	2007	9.31	5.48	3.89	16.17	17.92			7.30		150	39
PRY	2007	7.09	2.62	1.68	15.60	15.24			11.63	41.2	19	5
PSE	2007	7.44	1.71	1.27	15.07	14.66				31.2	142	145
PYF	2007	4.21		-0.49	12.47	13.65					9	61
QAT	2007	7.66	4.38	2.83	13.98	17.99					142	145
REU	2007	6.08		0.86							2	14
ROU	2007	7.96	5.14	3.91	16.85	18.44			7.04	23.4	150	151
RUS	2007	11.31	7.17	6.73	18.78	21.23			12.31	13.3	150	151
RWA	2007	3.79	1.33	-1.47	16.06	13.23			6.06		2	14
SAU	2007	10.22	6.03	5.10	17.08	19.79			7.82		142	145
SDN	2007	7.21	3.83	1.42	17.33	16.16			12.84		2	15
SEN	2007	5.79	2.42	0.67	16.29	15.49			10.26		2	11
SGP	2007	6.32	5.19	3.62	15.34	16.72			8.03		142	35
SGS	2007										0	0
SHN	2007			-4.90							2	11
SJM	2007										150	154
SLB	2007		-0.66	-2.60	13.11	12.16					9	54
SLE	2007	2.79	0.77	-2.94	15.50	13.37			9.86		2	11
SLV	2007	6.36	3.00	1.67	15.61	15.76			5.88	34.6	19	13
SMR	2007	3.91	0.52		10.30						150	39
SOM	2007	2.75		-1.30	16.00	13.32			4.88		2	14
SPM	2007	1.73		-3.32							19	21
SRB	2007	7.72	3.70	3.36	15.81	17.77					150	39
STP	2007		-1.94	-3.22	11.98	11.34					2	17
SUR	2007	4.97	1.08	0.35	13.12	14.71			4.65		19	5
SVK	2007	7.06	4.45	3.27	15.50	17.42			6.19	10.9	150	151
SVN	2007	6.48	3.87	2.62	14.52	16.60			6.29	12.3	150	39
SWE	2007	9.08	6.19	4.91	16.03	17.69			7.77		150	154
SWZ	2007	4.85	1.12	0.23	13.94	13.88			6.83		2	18
SYC	2007	2.56	0.02	-1.44	11.35	13.37					2	14
SYR	2007	8.44	3.70	3.35	16.78	18.01			4.34	35.2	142	145
TCA	2007	2.80		-1.84	10.26	12.01					19	29
TCD	2007	4.62	2.16	-2.18	16.19	13.04			11.50		2	17
TGO	2007	4.69	0.93	-0.51	15.59	14.16			9.16		2	11
THA	2007	9.26	5.51	4.84	18.01	19.40			10.83	20	142	35
TJK	2007	5.88	1.31	2.67	15.78	15.01			6.14		142	143
TKL	2007										9	61
TKM	2007	7.59	2.54	2.36	15.40	17.84			5.96		142	143
TLS	2007	2.38	-0.58		13.83	12.12				49.9	142	35
TON	2007		-1.20	-3.11	11.53	11.64					9	61
TTO	2007	7.23	3.08	1.94	14.08	17.69			5.70		19	29
TUN	2007	7.84	3.66	2.40	16.14	17.00			1.34		2	15
TUR	2007	9.33	6.47	5.03	18.06	19.47			8.79	8.4	142	145
TUV	2007		-3.61		9.19						9	61
TWN	2007	9.10		5.37							0	0
TZA	2007	5.73	2.82	1.18	17.54	15.60			11.98		2	14
UGA	2007	4.95	2.51	0.61	17.22	14.96			10.86		2	14
UKR	2007	8.55	4.96	5.03	17.66	19.59			8.20	12.7	150	151
UMI	2007										0	0
URY	2007	7.04	3.15	2.07	15.02	15.61			5.75	29.6	19	5
USA	2007	12.90	9.58	8.27	19.52	22.48			12.79		19	21
UZB	2007	8.38	3.11	3.74	17.11	18.59			6.70		142	143
VAT	2007	-0.99									150	39
VCT	2007	2.59	-0.38		11.60	12.33			0.85		19	29
VEN	2007	9.32	5.44	4.38	17.14	18.91			10.74	33.6	19	5
VGB	2007	2.95		-3.17							19	29
VIR	2007	5.18		-0.21	11.58						19	29
VNM	2007	8.22	4.35	4.07	18.25	18.55			9.74		142	35
VUT	2007	1.56	-0.64	-3.17	12.30	11.47					9	54
WLF	2007										9	61
WSM	2007		-0.60	-2.25	12.11	12.14					9	61
YEM	2007	7.53	3.24	1.42	16.89	16.87			1.10		142	145
ZAF	2007	9.52	5.66	5.40	17.70	19.90			10.63		2	18
ZMB	2007	6.43	2.64	2.11	16.36	14.46			12.60		2	14
ZWE	2007	6.45	1.67	2.20	16.40	16.09			10.54		2	14
ABW	2006	4.76	0.88	-0.23	11.52	14.73					19	29
AFG	2006	5.98	1.95	0.19	17.04	14.32			3.69		142	34
AGO	2006	6.43	3.73	1.05	16.74	16.92			6.26		2	17
AIA	2006	1.73									19	29
ALA	2006	3.11									150	154
ALB	2006	5.42	2.21	1.10	14.91	15.17			4.35		150	39
AND	2006	4.67	1.04		11.33	13.21					150	39
ANT	2006	5.02		-0.02							19	29
ARE	2006	8.97	5.40	4.06	15.46	18.63			7.06		142	145
ARG	2006	9.68	5.58	4.58	17.49	18.98			10.89		19	5
ARM	2006	5.47	1.85	1.49	14.91	15.29			6.27		142	145
ASM	2006	0.66		-1.78	10.98						9	61
ATA	2006			-6.29							0	0
ATF	2006										0	0
ATG	2006	3.96	0.13	-1.49	11.33	12.96			1.94		19	29
AUS	2006	9.36	6.62	5.32	16.85	19.70			13.17		9	53
AUT	2006	7.84	5.81	4.14	15.93	18.10			7.83		150	155
AZE	2006	6.79	3.04	2.97	15.95	17.48			7.08		142	145
BDI	2006	3.43	0.24	-1.82	15.92	12.14			6.50	66.9	2	14
BEL	2006	9.14	6.02	4.45	16.17	18.49			7.70		150	155
BEN	2006	4.55	1.55	-0.49	15.95	15.17			10.14	37.2	2	11
BFA	2006	5.35	1.77	-0.47	16.44	14.12			9.99		2	11
BGD	2006	6.57	4.27	3.31	18.79	17.69			7.57		142	34
BGR	2006	6.91	3.52	3.40	15.86	17.71			6.55	22	150	151
BHR	2006	5.98	2.92	2.17	13.75	16.75			5.78		142	145
BHS	2006	4.87	2.08	0.58	12.72	14.24			3.93		19	29
BIH	2006	6.11	2.53	2.14	15.16	16.68			6.55		150	39
BLM	2006	3.88									19	29
BLR	2006	7.38	3.61	3.42	16.08	17.94			6.42	11.1	150	151
BLZ	2006	3.11	0.20	-0.92	12.58	12.98			4.72		19	13
BMU	2006	2.92	1.69	-0.48	11.07	13.16					19	21
BOL	2006	7.19	2.44	1.51	16.04	16.51			11.74	59.9	19	5
BRA	2006	10.77	6.99	5.95	19.07	19.67			13.39	17.3	19	5
BRB	2006	5.22	1.46	-0.09	12.52	14.13					19	29
BRN	2006	6.01	2.44	1.07	12.82	15.27			5.68		142	35
BTN	2006		-0.11	-0.33	13.41	12.88			3.55		142	34
BVT	2006										0	0
BWA	2006	5.66	2.32	0.99	14.46	15.35			10.42		2	18
CAF	2006	2.56	0.39	-1.87	15.23	12.33			12.89		2	17
CAN	2006	10.43	7.18	6.28	17.30	20.13			12.19		19	21
CCK	2006										0	0
CHE	2006	8.19	6.06	4.06	15.83	17.55			7.74		150	155
CHL	2006	8.29	5.04	3.93	16.61	17.99			5.59	29.1	19	5
CHN	2006	11.53	7.91	7.83	20.99	22.58			12.39		142	30
CIV	2006	6.08	2.88	1.15	16.73	15.76					2	11
CMR	2006	5.49	2.89	1.48	16.74	15.17			11.42		2	17
COD	2006	6.27	2.66	1.74	17.87	14.79			13.52		2	17
COG	2006	6.27	2.05	-0.77	15.10	13.93			10.10		2	17
COK	2006			-3.57							9	61
COL	2006	8.61	5.09	3.70	17.60	17.96			9.16		19	5
COM	2006		-0.90	-3.11	13.36	11.70			1.84		2	14
CPV	2006	3.56	0.10	-1.52	13.08	12.64					2	11
CRI	2006	6.60	3.11	2.06	15.28	15.78			5.37		19	13
CUB	2006	6.46	3.97	2.55	16.24	17.13			8.10		19	29
CXR	2006										0	0
CYM	2006	3.87		-0.79	10.82	13.09					19	29
CYP	2006	6.86	2.91	1.42	13.86	15.87			5.38		142	145
CZE	2006	8.25	5.04	4.11	16.14	18.62			7.12	9.6	150	151
DEU	2006	10.06	8.01	6.31	18.23	20.51			10.08		150	155
DJI	2006	2.73	-0.26	-1.41	13.58	12.94			1.79		2	14
DMA	2006		-0.92	-2.59	11.17	11.61					19	29
DNK	2006	7.50	5.65	3.55	15.51	17.82			7.28		150	154
DOM	2006	6.97	3.58	2.44	16.05	16.80			4.51	44.2	19	29
DZA	2006	8.85	4.76	3.29	17.33	18.43			7.15		2	15
ECU	2006	7.99	3.85	2.50	16.45	17.18			6.14	37.6	19	5
EGY	2006	10.23	4.68	4.57	18.15	19.00			8.13		2	15
ERI	2006	3.58	0.19	-1.53	15.28	13.24			3.78		2	14
ESH	2006	4.50		-2.48							2	15
ESP	2006	10.40	7.14	5.53	17.61	19.67			9.62		150	39
EST	2006	6.53	2.83	1.99	14.11	16.60			4.52	19.4	150	154
ETH	2006	5.63	2.73	1.07	18.18	15.51			11.20		2	14
FIN	2006	8.97	5.38	4.47	15.48	18.01			6.85		150	154
FJI	2006	1.50	1.13	-0.35	13.63	14.12			2.94		9	54
FLK	2006			-4.19							19	5
FRA	2006	10.40	7.75	6.10	17.97	19.76			9.71		150	155
FRO	2006	1.67	0.68	-1.46	10.79	13.43					150	154
FSM	2006		-1.37		11.57	11.73					9	57
GAB	2006	6.30	2.26	0.26	14.16	14.55			8.39		2	17
GBR	2006	10.35	7.86	5.85	17.92	20.11			9.32		150	154
GEO	2006	5.50	2.05	1.90	15.30	15.63			4.74		142	145
GGY	2006	3.15									150	154
GHA	2006	6.70	3.02	1.85	16.90	16.05			11.27		2	11
GIB	2006	1.77		-1.99							150	39
GIN	2006	3.83	1.04	-0.24	16.11	13.98			11.09		2	11
GLP	2006	5.50		0.38							19	29
GMB	2006	3.18	-0.42	-1.67	14.21	12.73			7.79		2	11
GNB	2006		-0.52	-2.85	14.22	12.28			9.01		2	11
GNQ	2006	2.75	2.09	-2.48	13.38	15.37				76.8	2	17
GRC	2006	8.41	5.61	4.02	16.22	18.39			7.07		150	39
GRD	2006	3.19	-0.36	-1.89	11.54	12.35			0.91		19	29
GRL	2006	1.81	0.55	-1.26	10.95	13.35					19	21
GTM	2006	6.52	3.41	1.98	16.42	16.34			8.43	51	19	13
GUF	2006	4.46		-0.42							19	5
GUM	2006	5.40		0.51	11.97						9	57
GUY	2006	3.82	0.38	-0.93	13.52	14.07			3.00		19	5
HKG	2006	6.70	5.27	3.64	15.74	17.47			4.83		142	30
HMD	2006										0	0
HND	2006	6.45	2.38	1.44	15.76	15.76			7.73	59.9	19	13
HRV	2006	7.43	3.92	2.71	15.31	16.96			4.67		150	39
HTI	2006	3.48	1.59	-1.11	16.06	14.56			4.68		19	29
HUN	2006	7.82	4.74	3.61	16.13	17.87			7.43	12.3	150	151
IDN	2006	8.99	5.90	4.72	19.25	19.66			14.04	17.8	142	35
IMN	2006	3.46	1.23		11.30						150	154
IND	2006	10.27	6.86	6.30	20.87	21.13			10.81		142	34
IOT	2006	1.24									0	0
IRL	2006	7.47	5.44	3.22	15.27	17.58			7.10		150	154
IRN	2006	10.30	5.41	4.98	18.08	20.05			8.05		142	34
IRQ	2006	8.86	4.18	3.23	17.14	18.41			5.68	22.4	142	145
ISL	2006	6.08	2.84	2.25	12.62	14.64			5.51		150	154
ISR	2006	8.58	5.03	3.79	15.77	17.95			7.68		142	145
ITA	2006	10.69	7.57	5.75	17.88	19.97			9.39		150	39
JAM	2006	6.20	2.48	1.81	14.79	16.30			5.09	14.3	19	29
JEY	2006	3.68									150	154
JOR	2006	7.55	2.71	2.24	15.53	16.87			4.82		142	145
JPN	2006	10.78	8.38	6.90	18.67	20.93			10.97		142	30
KAZ	2006	8.66	4.39	4.12	16.54	19.08			10.52	18.2	142	143
KEN	2006	5.89	3.25	1.64	17.41	16.07			7.06		2	14
KGZ	2006	5.93	1.04	1.96	15.47	15.46			5.48	39.9	142	143
KHM	2006	4.82	1.98	0.02	16.42	14.91			11.09	45	142	35
KIR	2006		-2.26	-3.89	11.45	11.15				21.8	9	57
KNA	2006	3.05	-0.45	-2.14	10.82	12.37			1.28		19	29
KOR	2006	9.73	6.92	5.90	17.69	19.97			9.27		142	30
KWT	2006	8.16	4.62	3.67	14.69	18.12			6.94		142	145
LAO	2006	4.81	1.24	0.12	15.58	14.27			9.36		142	35
LBN	2006	7.48	3.08	2.34	15.22	16.49			4.22		142	145
LBR	2006		-0.50	-1.73	15.03	13.54			5.32		2	11
LBY	2006	8.75	4.03	3.04	15.59	17.81			5.73		2	15
LCA	2006	3.91	0.06	-1.24	12.03	12.81					19	29
LIE	2006	3.86	1.38		10.47						150	155
LKA	2006	6.52	3.34	1.93	16.80	16.30			5.54	15.2	142	34
LSO	2006	4.13	0.36	-0.64	14.48	14.18			5.90		2	18
LTU	2006	6.76	3.41	2.23	15.00	16.48			6.61	19.1	150	154
LUX	2006	6.08	3.73	1.86	13.07	16.24			4.73		150	155
LVA	2006	6.20	2.99	1.86	14.61	15.84			6.97	21.2	150	154
MAC	2006	1.90	2.68	0.88	13.08	14.31					142	30
MAF	2006	3.77			10.25						19	29
MAR	2006	7.96	4.18	2.99	17.24	17.67			4.59		2	15
MCO	2006	2.54	1.54		10.45						150	155
MDA	2006	5.32	1.23		15.09	15.42			3.62	30.2	150	151
MDG	2006	4.35	1.71	0.05	16.75	14.34			11.31		2	14
MDV	2006		0.26	-1.69	12.72	13.70					142	34
MEX	2006	10.19	6.87	5.28	18.53	19.91			10.79		19	13
MHL	2006		-1.94		10.86	11.43					9	57
MKD	2006	5.89	1.88	1.91	14.53	16.21			4.94		150	39
MLI	2006	5.30	1.81	-0.82	16.40	13.76			11.01	47.5	2	11
MLT	2006	5.61	1.85	0.61	12.91	14.76			4.85		150	39
MMR	2006	5.55		1.42	17.73	16.35			11.34		142	35
MNE	2006	5.00	0.99	1.30	13.33	14.68				11.3	150	39
MNG	2006	5.09	1.23	1.17	14.75	16.07			9.71		142	30
MNP	2006	3.89			11.04						9	57
MOZ	2006	5.94	1.96	2.25	16.89	14.50			12.57		2	14
MRT	2006	4.60	0.99	-0.61	14.99	14.29			6.68		2	11
MSR	2006			-3.98							19	29
MTQ	2006	5.97		0.29							19	29
MUS	2006	5.33	1.91	0.70	14.03	15.10			2.87		2	14
MWI	2006	5.63	1.14	0.37	16.39	13.77			8.91		2	14
MYS	2006	9.00	5.09	4.32	17.08	18.96			9.72		142	35
MYT	2006	1.58									2	14
NAM	2006	5.55	2.08	1.18	14.54	14.66			10.20		2	18
NCL	2006	4.45		0.50	12.37	14.84			1.10		9	54
NER	2006	4.50	1.29	-0.52	16.45	13.60			7.24		2	11
NFK	2006										9	53
NGA	2006	8.83	4.98	2.70	18.78	18.41			11.59		2	11
NIC	2006	5.66	1.91	0.83	15.51	15.31			7.29		19	13
NIU	2006			-5.88							9	61
NLD	2006	9.03	6.58	4.70	16.61	18.93			8.29		150	155
NOR	2006	8.38	5.83	4.70	15.35	17.61			8.52		150	154
NPL	2006	4.64	2.20	0.77	17.07	14.79			5.90		142	34
NRU	2006			-3.55							9	57
NZL	2006	7.44	4.70	3.67	15.25	17.33			7.24		9	53
OMN	2006	8.23	3.62	2.35	14.75	17.49			5.35		142	145
PAK	2006	9.09	4.92	4.28	18.87	18.80			6.84		142	34
PAN	2006	6.33	2.84	1.57	15.03	15.81			6.38	38.3	19	13
PCN	2006										9	61
PER	2006	7.93	4.48	3.19	17.15	17.37			8.27	49.2	19	5
PHL	2006	7.50	4.81	3.86	18.29	18.03			11.03	26.56142	142	35
PLW	2006		-1.57		9.90	12.21				24.9	9	57
PNG	2006	5.63	1.72	1.10	15.65	15.28			8.79		9	54
POL	2006	9.49	5.84	4.84	17.46	19.58			7.94	17.3	150	151
PRI	2006	8.22	4.47	3.10	15.15				2.48		19	29
PRK	2006	3.50		2.90	16.99	18.25			8.04		142	30
PRT	2006	9.13	5.34	3.87	16.17	17.89			8.02		150	39
PRY	2006	7.08	2.37	1.59	15.59	15.20			10.63	43.7	19	5
PSE	2006	7.32	1.59	1.22	15.04	14.63				30.8	142	145
PYF	2006	3.97		-0.54	12.46	13.65					9	61
QAT	2006	7.45	4.11	2.70	13.80	17.85					142	145
REU	2006	5.92		0.83							2	14
ROU	2006	7.88	4.81	3.89	16.87	18.45			6.95	24.8	150	151
RUS	2006	11.10	6.90	6.71	18.78	21.24			12.91	15.2	150	151
RWA	2006	3.72	1.13	-1.56	16.04	13.18			6.44		2	14
SAU	2006	10.09	5.93	5.05	17.05	19.89			7.76		142	145
SDN	2006	6.98	3.58	1.33	17.31	16.03			12.57		2	15
SEN	2006	5.57	2.24	0.51	16.26	15.38			10.62		2	11
SGP	2006	6.32	5.00	3.59	15.30	17.24			7.95		142	35
SGS	2006										0	0
SHN	2006			-4.90							2	11
SJM	2006										150	154
SLB	2006		-0.78	-2.72	13.08	12.10					9	54
SLE	2006	1.93	0.64	-3.32	15.47	13.51			9.94		2	11
SLV	2006	6.12	2.92	1.59	15.60	15.74			6.22	30.7	19	13
SMR	2006	3.80	0.38		10.29						150	39
SOM	2006	2.38		-1.34	15.98	13.29			4.29		2	14
SPM	2006			-3.29							19	21
SRB	2006	7.60	3.42	3.33	15.82	17.80					150	39
STP	2006		-2.00	-3.29	11.96	11.34					2	17
SUR	2006	4.86	0.97	0.35	13.11	14.71			5.08		19	5
SVK	2006	7.08	4.25	3.24	15.50	17.48			6.09	10.6	150	151
SVN	2006	6.43	3.68	2.61	14.51	16.60			6.21	11.5	150	39
SWE	2006	8.98	6.04	4.91	16.02	17.72			7.83		150	154
SWZ	2006	4.69	1.08	0.14	13.93	13.83			4.84		2	18
SYC	2006	2.56	0.02	-1.51	11.35	13.51				37.8	2	14
SYR	2006	8.38	3.51	3.31	16.75	17.80			4.27		142	145
TCA	2006	2.43		-1.98	10.23	11.87					19	29
TCD	2006	4.13	2.00	-2.18	16.16	12.92			11.47		2	17
TGO	2006	4.54	0.79	-0.48	15.56	14.02			9.37	61.7	2	11
THA	2006	9.05	5.33	4.81	18.01	19.39			9.38	21.9	142	35
TJK	2006	5.64	1.04	2.68	15.75	14.79			6.12		142	143
TKL	2006										9	61
TKM	2006	7.45	2.33	2.27	15.38	17.66			5.75		142	143
TLS	2006	1.49	-0.77		13.81	12.10					142	35
TON	2006		-1.22	-3.15	11.53	11.76					9	61
TTO	2006	6.91	2.92	1.87	14.08	17.65			4.89		19	29
TUN	2006	7.71	3.54	2.44	16.13	16.95					2	15
TUR	2006	9.06	6.27	4.95	18.05	19.38			8.74	13.3	142	145
TUV	2006		-3.78		9.18						9	61
TWN	2006	9.00		5.34							0	0
TZA	2006	5.54	2.66	0.94	17.51	15.61			11.73		2	14
UGA	2006	4.79	2.30	0.39	17.18	14.79			9.54		2	14
UKR	2006	8.59	4.68	5.00	17.66	19.60			7.87		150	151
UMI	2006										0	0
URY	2006	6.81	2.97	1.98	15.02	15.71			5.73	32.5	19	5
USA	2006	12.76	9.54	8.25	19.51	22.46			12.62		19	21
UZB	2006	8.23	2.84	3.78	17.09	18.58			6.61		142	143
VAT	2006	-0.99									150	39
VCT	2006	2.05	-0.49		11.60	12.30			0.74		19	29
VEN	2006	9.28	5.21	4.36	17.12	18.95			10.25	36.3	19	5
VGB	2006	2.85		-3.17							19	29
VIR	2006	5.14		-0.22	11.59						19	29
VNM	2006	8.03	4.20	3.95	18.24	18.45			9.09		142	35
VUT	2006		-0.83	-3.24	12.28	10.77					9	54
WLF	2006										9	61
WSM	2006		-0.68	-2.28	12.11	12.08					9	61
YEM	2006	7.30	2.95	1.31	16.86	16.85			2.71		142	145
ZAF	2006	9.47	5.56	5.35	17.69	19.86			10.31		2	18
ZMB	2006	6.36	2.55	2.18	16.33	14.62			12.50		2	14
ZWE	2006	6.51	1.69	2.32	16.39	16.14			10.37		2	14
ABW	2005	4.69	0.85	-0.23	11.51	14.73					19	29
AFG	2005	5.61	1.84	-0.03	17.01	14.11			4.59		142	34
AGO	2005	6.10	3.34	0.73	16.70	16.77	8.03	9.70	6.33		2	17
AIA	2005										19	29
ALA	2005	2.96									150	154
ALB	2005	5.15	2.13	1.32	14.92	15.26	6.95	7.81	4.31	18.5	150	39
AND	2005	4.70	0.93		11.30	13.26					150	39
ANT	2005	4.95		0.00							19	29
ARE	2005	8.80	5.20	3.96	15.32	18.57	7.24	10.01	6.97		142	145
ARG	2005	9.42	5.41	4.48	17.48	18.90	10.82	11.51	10.82		19	5
ARM	2005	5.26	1.59	1.43	14.92	15.29	6.37	7.99	5.90		142	145
ASM	2005			-1.80	10.99						9	61
ATA	2005			-6.29							0	0
ATF	2005										0	0
ATG	2005	3.73	0.00	-1.55	11.32	12.93			1.84		19	29
AUS	2005	9.20	6.54	5.30	16.83	19.67	11.05	11.71	12.65		9	53
AUT	2005	7.79	5.75	4.10	15.92	18.12	8.35	9.04	7.71		150	155
AZE	2005	6.57	2.58	2.85	15.94	17.35	7.86	9.40	6.35		142	145
BDI	2005	2.54	0.11	-1.83	15.89	11.94			6.79		2	14
BEL	2005	9.02	5.96	4.42	16.16	18.50	9.08	9.17	7.60		150	155
BEN	2005	4.30	1.47	-0.54	15.92	14.69	7.98	8.38	10.56		2	11
BFA	2005	5.22	1.70	-0.54	16.41	13.93			10.27		2	11
BGD	2005	6.55	4.10	3.16	18.78	17.44	9.98	11.45	6.11	40	142	34
BGR	2005	6.84	3.38	3.36	15.86	17.68	8.28	9.46	6.09	18.4	150	151
BHR	2005	5.92	2.77	2.07	13.67	16.77	4.73	7.92	5.63		142	145
BHS	2005	4.63	2.04	0.57	12.70	14.28			4.65		19	29
BIH	2005	6.26	2.39	2.14	15.16	16.60	6.94	7.89	6.35		150	39
BLM	2005	3.82									19	29
BLR	2005	7.24	3.41	3.38	16.08	17.89	9.38	9.55	6.20	12.7	150	151
BLZ	2005	2.53	0.11	-0.94	12.55	12.93			6.81		19	13
BMU	2005	2.57	1.58	-0.50	11.07	13.00					19	21
[truncated: 3,406 more rows]
