# Supplementary material for: Night-time lights: A global, long term look at links to socio-economic trends
Source: PLoS One. 2017 Mar 27;12(3):e0174610. doi: 10.1371/journal.pone.0174610 (PMC5367807; doi:10.1371/journal.pone.0174610)
Supplement: S1 Table — These regions were omitted due to lack of data north of ~58°N, for that specific annual composite image. (XLSX) [file pone.0174610.s004.xlsx]

## Sheet: S1 Table
Code	Name
ALA	Åland Islands
EST	Estonia
FIN	Finland
GRL	Greenland
NOR	Norway
RUS	Russia
SWE	Sweden
