# Supplementary material for: Night-time lights: A global, long term look at links to socio-economic trends
Source: PLoS One. 2017 Mar 27;12(3):e0174610. doi: 10.1371/journal.pone.0174610 (PMC5367807; doi:10.1371/journal.pone.0174610)
Supplement: S2 Table — This is a spreadsheet containing all data used in our statistical analysis, containing area lit and all other socio-economic indicators, broken down by nation-state and year for the period 1992–2013. (XLSX) [file pone.0174610.s005.xlsx]

## Sheet: S3 Table
Code	Region	Year	Area Lit (Log, km2)	Electricity Consumption (Log, Billion kWh)	CO2 Emissions (Log, metric tonnes)	Gross Domestic Product (Log, Billion (Nominal) Current US$)	Population (Log)	N2O Emissions (Log, kt of CO2 equivalent)	CH4 Emissions (Log, kt of CO2 equivalent)	HFC, PFC and SF6 Emissions (Log, kt of CO2 equivalent)	Poverty Headcount Ratio (at national poverty lines)
ABW	Aruba	2013	4.79416	-0.177931	13.6836		11.5417
AFG	Afghanistan	2013	6.83742	1.51852	16.8727	3.0111	17.2392
AGO	Angola	2013	7.73364	1.95091	17.2956	4.82172	16.9703
AIA	Anguilla	2013	3.22033
ALA	Aland Islands	2013	3.61401
ALB	Albania	2013	6.33146	1.51535	15.3872	2.55903	14.8791
AND	Andorra	2013	5.09217		13.105		11.2372
ANT	Netherlands Antilles	2013	5.21251	-0.426668
ARE	United Arab Emirates	2013	9.48546	4.5243	18.9461	5.9973	16.0172
ARG	Argentina	2013	10.1536	4.70157	19.0616	6.41328	17.5659
ARM	Armenia	2013	6.2918	1.64705	15.5197	2.34489	14.9115				32
ASM	American Samoa	2013	2.79573	-1.93047			10.9206
ATA	Antarctica	2013		-7.67347
ATF	French Southern and Antarctic Lands	2013
ATG	Antigua and Barbuda	2013	4.43777	-1.20577	13.17	0.182811	11.4074
AUS	Australia	2013	9.66079	5.40651	19.7502	7.35268	16.9561
AUT	Austria	2013	8.38134	4.18272	17.9492	6.05988	15.9531
AZE	Azerbaijan	2013	7.59193	2.91155	17.3891	4.29811	16.058
BDI	Burundi	2013	3.9852	-1.10673	12.5892	0.99861	16.1636
BEL	Belgium	2013	9.50729	4.42403	18.3547	6.26303	16.2299
BEN	Benin	2013	5.65375	-0.0411554	15.5729	2.11713	16.1498
BFA	Burkina Faso	2013	5.93817	0.163326	14.9334	2.4495	16.6537
BGD	Bangladesh	2013	7.43065	3.76117	18.0489	5.01057	18.8728
BGR	Bulgaria	2013	7.51115	3.41538	17.4934	3.99783	15.7986				21.8
BHR	Bahrain	2013	6.28178	3.13667	17.2799	3.49317	14.1152
BHS	Bahamas	2013	5.01008	0.459233	14.95	2.13061	12.8422
BIH	Bosnia and Herzegovina	2013	6.90004	2.45299	16.9023	2.88208	15.1567
BLM	Saint Barthelemy	2013	3.94231
BLR	Belarus	2013	8.10099	3.48588	17.9708	4.27262	16.0632				5.5
BLZ	Belize	2013	4.69553	-0.828967	13.1559	0.485073	12.749
BMU	Bermuda	2013	3.1248	-0.542574	12.8022		11.0822
BOL	Bolivia	2013	7.72842	1.94359	16.7963	3.42104	16.1573				38.9
BRA	Brazil	2013	11.27	6.22328	20.0374	7.71676	19.1349				8.9
BRB	Barbados	2013	5.37351	-0.0921153	14.186		12.5514
BRN	Brunei Darussalam	2013	6.47057	1.31614	15.8677	2.77951	12.9276
BTN	Bhutan	2013	3.4037	0.634458	13.6919	0.577322	13.534
BVT	Bouvet Island	2013
BWA	Botswana	2013	6.18368	1.452	15.5063	2.69359	14.5932
CAF	Central African Republic	2013	2.64718	-1.9369	12.6016	0.430597	15.3653
CAN	Canada	2013	10.9583	6.27462	19.9804	7.5103	17.3753
CCK	Cocos (Keeling) Islands	2013
CHE	Switzerland	2013	8.72738	4.08546	17.5131	6.53005	15.9061
CHL	Chile	2013	8.78201	4.17438	18.2364	5.62473	16.682				14.4
CHN	China	2013	12.3392	8.48584	23.0505	9.13133	21.0288
CIV	Cote d'Ivoire	2013	6.85904	1.56349	16.0114	3.43599	16.8892
CMR	Cameroon	2013	6.11088	1.68888	15.7344	3.38668	16.9161
COD	Democratic Republic of the Congo	2013	6.68524	2.11293	14.8378	3.4871	18.0998
COG	Congo	2013	6.63576	-0.0717968	14.7248	2.64517	15.2958
COK	Cook Islands	2013		-3.51459
COL	Colombia	2013	9.12331	4.08371	18.3111	5.93599	17.6729				30.6
COM	Comoros	2013		-3.24266	11.9913	-0.512617	13.5301
CPV	Cape Verde	2013	3.88775	-1.17821	13.0029	0.630954	13.1368
CRI	Costa Rica	2013	7.15907	2.20367	15.8458	3.90442	15.3644				20.7
CUB	Cuba	2013	7.2148	2.71473	17.4877		16.2458
CXR	Christmas Island	2013
CYM	Cayman Islands	2013	4.30325	-0.588787	13.1976		10.9745
CYP	Cyprus	2013	7.18724	1.35279	15.5985	3.08701	13.948
CZE	Czech Republic	2013	8.42447	4.09989	18.4072	5.34136	16.1682				9.7
DEU	Germany	2013	10.4515	6.30006	20.4453	8.22423	18.2238
DJI	Djibouti	2013	3.84455	-1.05607	13.3191	0.37593	13.67
DMA	Dominica	2013	1.21082	-2.41598	11.7906	-0.660357	11.1845
DNK	Denmark	2013	7.85129	3.4912	17.4549	5.81675	15.5409
DOM	Dominican Republic	2013	7.32653	2.48441	16.9098	4.11355	16.1458				41.1
DZA	Algeria	2013	9.61445	3.81113	18.715	5.34798	17.458
ECU	Ecuador	2013	8.59295	2.99883	17.5889	4.54831	16.5667				25.6
EGY	Egypt	2013	10.4887	4.93888	19.1769	5.6057	18.2885
ERI	Eritrea	2013	3.57545	-1.2367	13.4111	1.23666
ESH	Western Sahara	2013	5.17078	-2.48052
ESP	Spain	2013	10.5964	5.46698	19.2834	7.23924	17.6575
EST	Estonia	2013	7.24267	2.08745	16.807	3.21407	14.0916				21.8
ETH	Ethiopia	2013	6.20294	1.79617	16.1796	3.86126	18.3647
FIN	Finland	2013	9.6767	4.40362	17.6506	5.58848	15.5091
FJI	Fiji	2013	2.02516	-0.226888	14.3513	1.34938	13.6882
FLK	Falkland Islands (Malvinas)	2013		-4.27228
FRA	France	2013	10.7306	6.12062	19.6242	7.93967	18.0047
FRO	Faroe Islands	2013	2.9786	-1.34554	13.2947		10.785
FSM	Micronesia, Federated States of	2013			11.896	-1.15124	11.5494				41.2
GAB	Gabon	2013	6.43914	0.626901	15.3749	2.96236	14.3165
GBR	United Kingdom	2013	10.4904	5.77665	19.9412	7.893	17.9764
GEO	Georgia	2013	6.7289	2.20802	15.8317	2.7813	15.1442
GGY	Guernsey	2013	3.23357
GHA	Ghana	2013	7.42996	2.26622	16.4979	3.87405	17.0799
GIB	Gibraltar	2013	2.03555	-1.76224	13.105		10.3647
GIN	Guinea	2013	4.54815	-0.0948163	14.6481	1.8155	16.2961
GLP	Guadeloupe	2013	6.01992	0.372115
GMB	Gambia	2013	4.24982	-1.43906	13.105	-0.101482	14.4398
GNB	Guinea-Bissau	2013	2.41459	-3.51459	12.4556	-0.0400114	14.3792
GNQ	Equatorial Guinea	2013	5.14256	-2.45854	15.5042	2.74602	13.5887
GRC	Greece	2013	8.63994	3.96019	18.0519	5.48989	16.2102
GRD	Grenada	2013	3.57576	-1.74297	12.626	-0.179627	11.5703
GRL	Greenland	2013	3.49737	-1.25023	13.2506		10.9417
GTM	Guatemala	2013	7.24401	2.13613	16.4254	3.98521	16.5686
GUF	French Guiana	2013	4.89305	-0.387281
GUM	Guam	2013	5.53815	0.44145			12.0144
GUY	Guyana	2013	4.54569	-0.400478	14.4762	1.09532	13.5424
HKG	Hong Kong	2013	6.72395	3.69651	17.622	5.61317	15.7879
HMD	Heard Island and McDonald Islands	2013
HND	Honduras	2013	7.04282	1.68158	16.0199	2.92047	15.8759				64.5
HRV	Croatia	2013	7.97441	2.73888	16.6897	4.05818	15.2638				19.4
HTI	Haiti	2013	5.07372	-0.915891	14.6933	2.13527	16.1603
HUN	Hungary	2013	8.05621	3.60848	17.5398	4.89353	16.1073				15
IDN	Indonesia	2013	9.55174	5.21158	19.988	6.76659	19.342				11.4
IMN	Isle of Man	2013	3.74323				11.3675
IND	India	2013	11.1245	6.80633	21.4336	7.53732	20.9697
IOT	British Indian Ocean Territory	2013
IRL	Ireland	2013	7.83095	3.20072	17.3699	5.44707	15.3412
IRN	Iran (Islamic Republic of)	2013	10.5962	5.30399	20.2403	5.91054	18.1613
IRQ	Iraq	2013	9.66967	3.7858	18.9384	5.43515	17.345
ISL	Iceland	2013	6.43079	2.8689	14.4931	2.72982	12.6878
ISR	Israel	2013	8.83426	3.9206	18.0792	5.67178	15.9024
ITA	Italy	2013	11.0467	5.69244	19.6584	7.67298	17.9137
JAM	Jamaica	2013	6.30952	0.987308	15.8601	2.6646	14.8142
JEY	Jersey	2013	3.59178
JOR	Jordan	2013	8.25111	2.6922	17.0266	3.51686	15.7916
JPN	Japan	2013	10.9791	6.86602	20.9411	8.50098	18.6624
KAZ	Kazakhstan	2013	9.23032	4.44576	19.3873	5.4462	16.6508				2.9
KEN	Kenya	2013	6.65957	1.96675	16.4033	4.01174	17.5927
KGZ	Kyrgyzstan	2013	6.5937	2.38575	16.1022	1.97773	15.5594				37
KHM	Cambodia	2013	5.80833	1.18605	15.5336	2.72384	16.5288
KIR	Kiribati	2013		-3.72223	11.0403	-1.77814	11.5949
KNA	Saint Kitts and Nevis	2013	3.73252	-1.68201	12.5379	-0.266742	10.9023
KOR	Korea, Republic of	2013	10.106	6.19	20.1999	7.17362	17.7319
KWT	Kuwait	2013	8.3483	3.91052	18.4001	5.16952	15.0947
LAO	Lao People's Democratic Republic	2013	6.22686	1.08434	14.5923	2.4197	15.6995
LBN	Lebanon	2013	7.57037	2.73254	16.9326	3.79217	15.4808
LBR	Liberia	2013	3.2739	-1.27654	13.7716	0.668322	15.2727
LBY	Libyan Arab Jamahiriya	2013	8.98574	2.51707	17.7481	4.30676	15.6506
LCA	Saint Lucia	2013	4.40958	-1.09422	12.9167	0.289503	12.1134
LIE	Liechtenstein	2013	4.26347		10.8462		10.5198
LKA	Sri Lanka	2013	6.87122	2.34838	16.5896	4.20741	16.8398
LSO	Lesotho	2013	4.60005	-0.29303	14.6465	0.848007	14.5493
LTU	Lithuania	2013	7.02997	2.27146	16.3524	3.82716	14.8999				19.1
LUX	Luxembourg	2013	6.51203	1.81658	16.1341	4.09652	13.2055
LVA	Latvia	2013	6.87348	1.91685	15.7729	3.43259	14.515				21.2
MAC	Macau	2013	1.89918	1.46047	14.5889	3.94648	13.25
MAF	Saint Martin	2013	3.88062				10.3502
MAR	Morocco	2013	8.63261	3.33214	17.8855	4.64281	17.3256
MCO	Monaco	2013	2.53666				10.5328
MDA	Republic of Moldova	2013	5.80855		15.4202	2.07564	15.0849				12.7
MDG	Madagascar	2013	4.92612	0.255293	14.9393	2.36213	16.9477
MDV	Maldives	2013		-1.26659	13.8631	0.832841	12.8816
MEX	Mexico	2013	10.5595	5.45329	20.0071	7.13959	18.6337
MHL	Marshall Islands	2013			11.5393	-1.65593	10.874
MKD	The former Yugoslav Republic of Macedonia	2013	6.39417	1.9567	15.9311	2.32194	14.5443				24.2
MLI	Mali	2013	5.87182	0.231968	13.8419	2.39268	16.6244
MLT	Malta	2013	5.69441	0.673985	14.6124	2.26616	12.956
MMR	Burma	2013	7.23888	2.23201	16.3495		17.7855
MNE	Montenegro	2013	5.99351	1.0045	14.6255	1.48525	13.3394				8.6
MNG	Mongolia	2013	6.39374	1.64227	17.5434	2.44377	14.866
MNP	Northern Mariana Islands	2013	3.81419				10.8943
MOZ	Mozambique	2013	6.81627	2.43037	15.2066	2.74921	17.0914
MRT	Mauritania	2013	5.49508	-0.324886	14.7892	1.42508	15.1695
MSR	Montserrat	2013		-3.9358
MTQ	Martinique	2013	6.25281	0.429416
MUS	Mauritius	2013	5.65337	0.940952	15.1308	2.47899	14.0456
MWI	Malawi	2013	5.62273	0.542615	14.0565	1.30979	16.5999
MYS	Malaysia	2013	9.58032	4.83194	19.2815	5.74671	17.1987
MYT	Mayotte	2013	3.02522
NAM	Namibia	2013	6.07643	1.32534	14.8967	2.57361	14.6685
NCL	New Caledonia	2013	4.85495	0.683082	15.1665		12.4799
NER	Niger	2013	5.62719	0.0848006	14.4894	2.00248	16.7256
NFK	Norfolk Island	2013
NGA	Nigeria	2013	9.06477	3.13765	18.3762	6.25729	18.9677
NIC	Nicaragua	2013	6.46108	1.23335	15.3348	2.42087	15.5982
NIU	Niue	2013		-5.88171
NLD	Netherlands	2013	9.35429	4.6957	18.9511	6.74939	16.6372
NOR	Norway	2013	9.25242	4.77464	17.9038	6.23946	15.4407
NPL	Nepal	2013	4.76283	1.30302	15.6876	2.95981	17.1418
NRU	Nauru	2013		-3.80227	10.692		9.22276
NZL	New Zealand	2013	7.73188	3.67493	17.3407	5.22461	15.3066
OMN	Oman	2013	9.10105	3.12645	17.9294	4.37772	15.1783
PAK	Pakistan	2013	9.12168	4.41341	18.8484	5.44797	19.0151				29.5
PAN	Panama	2013	7.06154	2.01007	16.1537	3.75298	15.152
PCN	Pitcairn Islands	2013
PER	Peru	2013	8.52546	3.62016	17.8613	5.31	17.2354				23.9
PHL	Philippines	2013	8.09693	4.16056	18.4029	5.60605	18.3961
PLW	Palau	2013	-0.707892		12.318	-1.39819	9.94841
PNG	Papua New Guinea	2013	5.18289	1.07642	15.6193	2.72716	15.8046
POL	Poland	2013	9.81376	4.94188	19.527	6.26505	17.4542				17
PRI	Puerto Rico	2013	8.28429	2.94336		4.63604	15.0945
PRK	Korea, Democratic People's Republic of	2013	5.01184	2.70992	17.7294		17.0302
PRT	Portugal	2013	9.39582	3.83181	17.6499	5.42638	16.1628
PRY	Paraguay	2013	7.69775	2.1883	15.4194	3.36762	15.682				23.8
PSE	Palestine	2013	7.82967	1.64882	14.7069		15.2433
PYF	French Polynesia	2013	4.17729	-0.446537	13.6188		12.5309
QAT	Qatar	2013	8.19299	3.41539	18.2584	5.31436	14.5581
REU	Reunion	2013	6.36952	0.857623
ROU	Romania	2013	8.4531	3.84194	18.0745	5.24512	16.8104				25.4
RUS	Russia	2013	11.687	6.78118	21.305	7.64816	18.7819				10.8
RWA	Rwanda	2013	4.81301	-0.687185	13.5916	2.01773	16.2205
SAU	Saudi Arabia	2013	10.8694	5.50934	20.1097	6.618	17.2234
SDN	Sudan	2013	7.80996	2.09699	16.5528	4.19819	17.4666
SEN	Senegal	2013	6.1448	0.998217	15.9465	2.69407	16.4702
SGP	Singapore	2013	6.31961	3.78583	17.7386	5.6969	15.5018
SGS	South Georgia South Sandwich Islands	2013
SHN	Saint Helena	2013		-4.7831
SJM	Svalbard	2013
SLB	Solomon Islands	2013		-2.53767	12.1961	0.0920293	13.2369				12.7
SLE	Sierra Leone	2013	3.50883	-1.62847	13.991	1.4198	15.6366
SLV	El Salvador	2013	6.49557	1.76732	15.6653	3.18879	15.6221				29.6
SMR	San Marino	2013	4.1486				10.3543
SOM	Somalia	2013	4.32745	-1.17218	13.3429		16.1446
SPM	Saint Pierre and Miquelon	2013	2.5121	-3.21913
SRB	Serbia	2013	8.23703	3.36702	17.6193	3.81814	15.7846				25.4
STP	Sao Tome and Principe	2013	2.66741	-2.79067	11.6411	-1.16898	12.1139
SUR	Suriname	2013	5.7488	0.653106	14.558	1.66748	13.1871
SVK	Slovakia	2013	7.56003	3.23652	17.3323	4.58198	15.5044				12.6
SVN	Slovenia	2013	6.80318	2.5604	16.4856	3.87094	14.5382				14.5
SWE	Sweden	2013	9.47047	4.86339	17.6071	6.36248	16.0773
SWZ	Swaziland	2013	4.9808	0.288504	13.9009	1.33271	14.0392
SYC	Seychelles	2013	3.43212	-1.19037	13.3776	0.366963	11.4065				39.3
SYR	Syrian Arab Republic	2013	7.35206	2.97456	17.4008		16.7768
TCA	Turks and Caicos Islands	2013	3.28911	-1.61903	12.1961		10.4074
TCD	Chad	2013	5.45527	-1.78183	13.3191	2.60369	16.3916
TGO	Togo	2013	5.29834	0.00197804	14.6173	1.46755	15.7512
THA	Thailand	2013	9.78516	5.0872	19.5296	5.95908	18.0269				10.9
TJK	Tajikistan	2013	5.98679	2.60042	15.0926	2.14102	15.9088				34.3
TKL	Tokelau	2013
TKM	Turkmenistan	2013	8.10616	2.52619	18.0186	3.73411	15.4718
TLS	Timor-Leste	2013	3.03874		12.9946		13.9811
TON	Tonga	2013		-3.08851	12.2502	-0.763014	11.563
TTO	Trinidad and Tobago	2013	7.46211	2.1634	17.6559	3.20441	14.1143
TUN	Tunisia	2013	8.18661	2.66316	17.1358	3.85001	16.203
TUR	Turkey	2013	10.0209	5.28926	19.5946	6.7119	18.1492				2.1
TUV	Tuvalu	2013				-3.26172	9.19786
TWN	Taiwan	2013	9.2575	5.42974
TZA	United Republic of Tanzania	2013	6.30858	1.52425	16.1906	3.5033	17.7318
UGA	Uganda	2013	5.57676	0.986481	15.4038	3.06776	17.4148
UKR	Ukraine	2013	8.94687	5.02209	19.418	5.17858	17.633				8.3
UMI	United States Minor Outlying Islands	2013
URY	Uruguay	2013	7.60305	2.29789	15.8444	4.02012	15.0416				11.5
USA	United States	2013	13.0041	8.26058	22.3693	9.72723	19.5726
UZB	Uzbekistan	2013	8.16685	3.84669	18.4524	4.03946	17.2248				14.1
VAT	Holy See (Vatican City)	2013	-0.989244
VCT	Saint Vincent and the Grenadines	2013	2.77072		12.2502	-0.343395	11.6021
VEN	Venezuela	2013	9.79805	4.55426	19.0387	6.08287	17.2259				29.4
VGB	British Virgin Islands	2013	3.30925	-2.16004	12.0783		10.277
VIR	United States Virgin Islands	2013	5.17584	-0.392776			11.5592
VNM	Viet Nam	2013	9.08553	4.70936	18.8435	5.14394	18.3126
VUT	Vanuatu	2013	3.72633	-2.97299	11.5744	-0.188456	12.4418
WLF	Wallis and Futuna Islands	2013
WSM	Samoa	2013		-2.22674	12.3815	-0.220751	12.1568
YEM	Yemen	2013	7.74402	1.75802	17.0481	3.58225	17.0555
ZAF	South Africa	2013	9.72634	5.35411	19.9709	5.85973	17.7894
ZMB	Zambia	2013	6.96278	2.39944	15.157	3.28918	16.5398
ZWE	Zimbabwe	2013	6.47596	2.08933	16.4388	2.60195	16.5167
ABW	Aruba	2012	4.79817	-0.082621	14.0792		11.5366
AFG	Afghanistan	2012	6.84457	1.35923	16.8337	3.02076	17.2076			5.85507
AGO	Angola	2012	7.64418	1.57733	17.324	4.7479	16.9372			6.3046
AIA	Anguilla	2012	3.26641
ALA	Aland Islands	2012	3.98391
ALB	Albania	2012	6.26255	1.40094	15.3656	2.51321	14.8804			5.03069	14.3
AND	Andorra	2012	5.01453		13.105		11.2812
ANT	Netherlands Antilles	2012	5.21527	0.0953102
ARE	United Arab Emirates	2012	9.4623	4.53565	18.9651	5.91974	16.0074			7.26193
ARG	Argentina	2012	10.1432	4.76294	19.0749	6.40217	17.5554			10.5529
ARM	Armenia	2012	6.42602	1.618	15.5551	2.2984	14.9069			6.56462	32.4
ASM	American Samoa	2012	3.07608	-1.92408			10.9192
ATA	Antarctica	2012		-5.59403
ATF	French Southern and Antarctic Lands	2012
ATG	Antigua and Barbuda	2012	4.50827	-1.22775	13.17	0.186241	11.3972			2.2834
AUS	Australia	2012	9.68279	5.40538	19.7437	7.33591	16.9391			12.0706
AUT	Austria	2012	8.64541	4.15895	17.9466	6.01023	15.9473			8.0861
AZE	Azerbaijan	2012	7.48192	2.87881	17.3866	4.2302	16.0451			7.04041	6
BDI	Burundi	2012	4.03902	-1.2628	12.5509	0.905183	16.1305			6.19032
BEL	Belgium	2012	9.58905	4.40543	18.3394	6.21231	16.225			7.93003
BEN	Benin	2012	5.72399	-0.0932124	15.5223	2.02064	16.1231			9.76727
BFA	Burkina Faso	2012	5.90033	-0.0146467	14.7822	2.3727	16.6244			9.93032
BGD	Bangladesh	2012	7.35291	3.72627	18.0273	4.89302	18.8606			7.19201
BGR	Bulgaria	2012	7.77545	3.44026	17.6193	3.96249	15.8042			6.57012	21
BHR	Bahrain	2012	6.27547	2.45861	17.1858	3.42611	14.1034			5.76832
BHS	Bahamas	2012	5.02774	0.539909	14.4667	2.10645	12.8277			2.54876
BIH	Bosnia and Herzegovina	2012	7.3601	2.47721	16.9182	2.82767	15.158			6.79893
BLM	Saint Barthelemy	2012	3.90493
BLR	Belarus	2012	8.45107	3.50487	17.9622	4.15286	16.063			6.3154	6.3
BLZ	Belize	2012	4.77074	-0.502477	13.0823	0.453536	12.727			5.09987
BMU	Bermuda	2012	3.09666	-0.50798	13.0029	1.69992	11.079
BOL	Bolivia	2012	7.71232	1.86501	16.749	3.29714	16.1417			13.2617	43.44
BRA	Brazil	2012	11.3122	6.18105	19.9683	7.71814	19.1258			14.4122	9
BRB	Barbados	2012	5.3902	-0.0640053	14.2011	1.44098	12.5482
BRN	Brunei Darussalam	2012	6.44966	1.23866	16.0826	2.8305	12.9129			6.05678
BTN	Bhutan	2012	3.33483	0.495915	13.6143	0.600863	13.5194			6.19126	12
BVT	Bouvet Island	2012
BWA	Botswana	2012	6.25654	1.16721	15.308	2.67673	14.573			11.1609
CAF	Central African Republic	2012	3.22909	-1.78183	12.5892	0.774592	15.3458			12.7014
CAN	Canada	2012	10.8402	6.26309	19.9926	7.50739	17.3638			12.7347
CCK	Cocos (Keeling) Islands	2012
CHE	Switzerland	2012	8.89235	4.0606	17.4463	6.50144	15.8946			7.91272
CHL	Chile	2012	8.76197	4.14931	18.2096	5.58447	16.6713			7.46121
CHN	China	2012	12.1955	8.40468	23.0279	9.01548	21.0239			12.4342
CIV	Cote d'Ivoire	2012	6.73591	1.55414	15.9426	3.29948	16.8649
CMR	Cameroon	2012	6.11249	1.71109	15.6283	3.27609	16.891			11.0231
COD	Democratic Republic of the Congo	2012	6.72122	1.98678	14.7553	3.3778	18.0682			13.3929	63.6
COG	Congo	2012	6.60173	-0.301105	14.6841	2.61578	15.2709			9.95084
COK	Cook Islands	2012		-3.54219
COL	Colombia	2012	9.14616	3.89964	18.196	5.91439	17.6631			8.18366	32.7
COM	Comoros	2012		-3.21913	11.896	-0.596971	13.5058			1.48998
CPV	Cape Verde	2012	3.89265	-1.25348	13.1124	0.563781	13.1241
CRI	Costa Rica	2012	7.13749	2.19578	15.8654	3.81496	15.3533			5.92791	20.6
CUB	Cuba	2012	7.19517	2.67049	17.4034		16.2441			7.10278
CXR	Christmas Island	2012
CYM	Cayman Islands	2012	4.22056	-0.605301	13.2043		10.9599
CYP	Cyprus	2012	7.19487	1.45768	15.7499	3.12531	13.9371			5.73657
CZE	Czech Republic	2012	8.95398	4.10344	18.431	5.33152	16.1679			8.20386	8.6
DEU	Germany	2012	10.6786	6.29179	20.4212	8.16997	18.2028			10.1972
DJI	Djibouti	2012	3.68691	-1.1662	13.1559	0.302792	13.6566			2.83321
DMA	Dominica	2012	1.21082	-2.41073	11.818	-0.663948	11.18
DNK	Denmark	2012	8.05717	3.46458	17.4102	5.77541	15.5368			7.46566
DOM	Dominican Republic	2012	7.30803	2.47645	16.9399	4.09986	16.1335			5.0513	40.9
DZA	Algeria	2012	9.54875	3.75813	18.683	5.31974	17.4382			6.91579
ECU	Ecuador	2012	8.62251	2.94549	17.5161	4.47305	16.5511			4.94928	27.3
EGY	Egypt	2012	10.5517	4.90939	19.1957	5.57151	18.2659			8.28516
ERI	Eritrea	2012	3.67756	-1.25878	13.4001	1.12881	15.4032			2.89037
ESH	Western Sahara	2012	5.10652	-2.48052
ESP	Spain	2012	10.6545	5.49356	19.3944	7.2121	17.6608			9.46387
EST	Estonia	2012	7.46764	2.10657	16.6847	3.12063	14.0952			4.15716	18.6
ETH	Ethiopia	2012	6.20225	1.65389	15.9629	3.7684	18.3394			11.2055
FIN	Finland	2012	9.79107	4.40717	17.7038	5.5443	15.5045			7.158
FJI	Fiji	2012	2.11469	-0.251582	14.2825	1.34803	13.681			3.95124
FLK	Falkland Islands (Malvinas)	2012		-4.49542
FRA	France	2012	10.7909	6.11169	19.6235	7.89608	17.9997			9.99173
FRO	Faroe Islands	2012	3.00197	-1.34197	13.2885		10.7871
FSM	Micronesia, Federated States of	2012			11.8707	-1.12036	11.5475
GAB	Gabon	2012	6.64098	0.518794	15.3372	2.88166	14.2939			10.0525
GBR	United Kingdom	2012	10.5232	5.76565	19.9623	7.869	17.9697			9.56885
GEO	Georgia	2012	6.74223	2.13629	15.811	2.76295	15.3175			5.42697	14.8
GGY	Guernsey	2012	3.63044
GHA	Ghana	2012	7.38319	2.14253	16.2901	3.73148	17.0559			10.9996	24.2
GIB	Gibraltar	2012	1.9243	-1.83258	13.0434
GIN	Guinea	2012	4.42402	-0.102	14.7639	1.73185	16.269			10.8185	55.2
GLP	Guadeloupe	2012	6.03665	0.428205
GMB	Gambia	2012	4.34827	-1.52074	13.0669	-0.0916463	14.4072			7.44843
GNB	Guinea-Bissau	2012	2.77558	-3.0683	12.4412	-0.0420123	14.3547			8.48976
GNQ	Equatorial Guinea	2012	4.90842	-2.37516	15.5786	2.80315	13.559
GRC	Greece	2012	8.64803	4.05571	18.1972	5.51956	16.2218			7.2983
GRD	Grenada	2012	3.67291	-1.72597	12.5112	-0.223291	11.5662			0.98507
GRL	Greenland	2012	3.14342	-1.23093	13.2506		10.9475
GTM	Guatemala	2012	7.18184	2.10071	16.2981	3.91976	16.5478			8.51682
GUF	French Guiana	2012	4.86483	-0.583396
GUM	Guam	2012	5.53241	0.448601			12.0003
GUY	Guyana	2012	4.42926	-0.583396	14.5061	1.04772	13.539			2.89037
HKG	Hong Kong	2012	6.70411	3.70834	17.587	5.57075	15.7833			5.01064
HMD	Heard Island and McDonald Islands	2012
HND	Honduras	2012	7.03826	1.61661	16.011	2.92124	15.8614			7.40321	66.5
HRV	Croatia	2012	8.26218	2.97706	16.7149	4.03388	15.2666			4.492	19.5
HTI	Haiti	2012	4.93124	-0.794073	14.656	2.06562	16.1466			4.40753	58.5
HUN	Hungary	2012	8.36757	3.60444	17.6115	4.84281	16.1101			7.48777	14.3
IDN	Indonesia	2012	9.62207	5.1209	20.2117	6.77619	19.3291			7.84608	12
IMN	Isle of Man	2012	3.67121				11.3595
IND	India	2012	11.1147	6.76239	21.4256	7.52766	20.9572			11.9425
IOT	British Indian Ocean Territory	2012
IRL	Ireland	2012	7.88755	3.18814	17.3912	5.40252	15.3387			7.1617
IRN	Iran (Islamic Republic of)	2012	10.6362	5.27465	20.283	6.22005	18.1483			8.53735
IRQ	Iraq	2012	9.58219	3.80395	18.846	5.37548	17.3054			6.13378	18.9
ISL	Iceland	2012	6.58099	2.82968	14.4415	2.65202	12.6783			5.56972
ISR	Israel	2012	8.824	3.97167	18.14	5.54988	15.8837			7.94369
ITA	Italy	2012	11.1556	5.71417	19.7275	7.64576	17.9022			9.65896
JAM	Jamaica	2012	6.34956	1.10128	15.807	2.69428	14.8116			5.11379	19.9
JEY	Jersey	2012	3.89614
JOR	Jordan	2012	8.24925	2.63189	17.0287	3.43448	15.6589			5.26269
JPN	Japan	2012	10.9825	6.8255	20.9299	8.6919	18.6641			11.1809
KAZ	Kazakhstan	2012	9.19532	4.38569	19.3156	5.31575	16.6364			10.321	3.8
KEN	Kenya	2012	6.53898	1.89115	16.3425	3.91869	17.566			7.25031
KGZ	Kyrgyzstan	2012	6.47604	2.29687	16.1301	1.88785	15.5396			4.21941	38
KHM	Cambodia	2012	5.73017	1.09994	15.5123	2.64294	16.5123			11.2023	17.7
KIR	Kiribati	2012		-3.72223	11.0403	-1.74306	11.577
KNA	Saint Kitts and Nevis	2012	3.73244	-2.03868	12.5379	-0.312084	10.8902			1.6901
KOR	Korea, Republic of	2012	10.0243	6.17873	20.1855	7.1089	17.7276			9.10138
KWT	Kuwait	2012	8.3164	3.91208	18.4321	5.15931	15.045			7.28001
LAO	Lao People's Democratic Republic	2012	6.06637	1.05563	14.5856	2.23636	15.6832			11.8266	23.2
LBN	Lebanon	2012	7.21471	2.56017	16.9352	3.76596	15.3063			1.27334
LBR	Liberia	2012	3.86375	-1.2841	13.8455	0.550332	15.2482			5.77672
LBY	Libyan Arab Jamahiriya	2012	8.96255	3.31549	17.7744	4.40518	15.6534			5.90263
LCA	Saint Lucia	2012	4.46383	-1.08951	12.9167	0.264413	12.1056
LIE	Liechtenstein	2012	4.32389		10.7721		10.513
LKA	Sri Lanka	2012	7.01383	2.31925	16.6022	4.08418	16.8275			4.51032	6.7
LSO	Lesotho	2012	4.56448	-0.346753	14.614	0.845094	14.5369			7.34113
LTU	Lithuania	2012	7.50934	2.26841	16.4425	3.74582	14.91			7.16866	20.6
LUX	Luxembourg	2012	6.58908	1.8096	16.1824	4.03056	13.1824			4.98491
LVA	Latvia	2012	7.29098	1.96585	15.7703	3.34542	14.5257			7.20461	19.4
MAC	Macau	2012	1.89918	1.43865	14.6368	3.76077	13.2317
MAF	Saint Martin	2012	3.92824				10.3404
MAR	Morocco	2012	8.59889	3.28455	17.9543	4.56334	17.3115			2.74762
MCO	Monaco	2012	2.53666				10.5295
MDA	Republic of Moldova	2012	6.20553		15.4098	1.98577	15.0851			3.532	16.6
MDG	Madagascar	2012	5.05722	0.632999	14.7961	2.29453	16.9198			11.3778
MDV	Maldives	2012		-1.32013	13.8907	0.748194	12.861
MEX	Mexico	2012	10.5975	5.45531	19.9911	7.07873	18.6201			10.1046
MHL	Marshall Islands	2012			11.5393	-1.69087	10.8717
MKD	The former Yugoslav Republic of Macedonia	2012	6.59095	1.99932	16.0085	2.25931	14.5427			5.22575	26.2
MLI	Mali	2012	5.86209	-0.124917	13.8092	2.3361	16.5951			10.7756
MLT	Malta	2012	5.67657	0.616266	14.7961	2.18189	12.9467			5.15329
MMR	Burma	2012	7.17357	2.04963	16.3753		17.7772			12.9148
MNE	Montenegro	2012	6.0087	1.18295	14.6639	1.39768	13.3384				11.3
MNG	Mongolia	2012	6.37687	1.43613	17.3037	2.33427	14.8481			7.70336	27.4
MNP	Northern Mariana Islands	2012	3.78736				10.884
MOZ	Mozambique	2012	6.78133	2.42339	14.9535	2.70491	17.0633			12.8056
MRT	Mauritania	2012	5.3694	-0.0381693	14.7919	1.37592	15.1445			7.2233
MSR	Montserrat	2012		-3.76145
MTQ	Martinique	2012	6.30071	0.493879
MUS	Mauritius	2012	5.71683	0.905028	15.2192	2.4373	14.0433			3.27336
MWI	Malawi	2012	5.79771	0.706754	13.9372	1.44468	16.5692			9.46255
MYS	Malaysia	2012	9.55944	4.77532	19.2032	5.72118	17.1836			8.25992	1.7
MYT	Mayotte	2012	2.95204
NAM	Namibia	2012	6.02909	1.33447	15.0315	2.56782	14.6448			10.1708
NCL	New Caledonia	2012	4.76795	0.999013	15.1048		12.4607			1.09861
NER	Niger	2012	5.56002	-0.0724094	14.4396	1.88879	16.6854			7.25134
NFK	Norfolk Island	2012
NGA	Nigeria	2012	9.10785	3.21008	18.417	6.13768	18.9409			11.2414
NIC	Nicaragua	2012	6.36607	1.26864	15.3578	2.36509	15.5866			7.03953
NIU	Niue	2012		-5.88171
NLD	Netherlands	2012	9.45706	4.67735	18.9476	6.71313	16.6342			8.49944
NOR	Norway	2012	9.39418	4.74931	17.7253	6.21467	15.4287			7.50769
NPL	Nepal	2012	4.75734	1.17526	15.5811	2.95526	17.1297			8.98657
NRU	Nauru	2012		-3.76145	10.605
NZL	New Zealand	2012	7.78904	3.69638	17.3567	5.14436	15.299			7.47548
OMN	Oman	2012	9.0596	3.01352	17.8965	4.35024	15.0811			5.91539
PAK	Pakistan	2012	9.21709	4.34201	18.9096	5.41336	18.9939			7.05496
PAN	Panama	2012	7.03048	1.96627	16.1265	3.63643	15.1356			4.81353	26.5
PCN	Pitcairn Islands	2012
PER	Peru	2012	8.53137	3.57481	17.8141	5.26076	17.222			8.64168	25.8
PHL	Philippines	2012	8.04234	4.11594	18.3299	5.52242	18.38			8.26632	25.2332
PLW	Palau	2012			12.318	-1.45896	9.94059
PNG	Papua New Guinea	2012	5.34102	1.13639	15.4209	2.75072	15.7833			7.69074
POL	Poland	2012	10.305	4.93454	19.5192	6.20699	17.4548			7.858	17.3
PRI	Puerto Rico	2012	8.31695	2.92446		4.61592	15.1081			1.09861
PRK	Korea, Democratic People's Republic of	2012	4.79871	2.75468	17.7096		17.0249			8.34187
PRT	Portugal	2012	9.4719	3.84158	17.6455	5.3845	16.1683			8.65402
PRY	Paraguay	2012	7.69386	2.09495	15.4655	3.2032	15.6685			9.91968	26.9
PSE	Palestine	2012	7.77699	1.66991	14.6041	2.42145	15.2135
PYF	French Polynesia	2012	4.36866	-0.426393	13.6098		12.5201
QAT	Qatar	2012	8.22348	3.41878	18.3601	5.24855	14.5164
REU	Reunion	2012	6.33307	1.01363
ROU	Romania	2012	8.72944	3.83194	18.2188	5.13224	16.8141			6.88287	22.4
RUS	Russia	2012	11.6956	6.79047	21.3306	7.6096	18.7798			12.8317	10.7
RWA	Rwanda	2012	4.84084	-1.00652	13.5104	1.97681	16.1967			7.12449
SAU	Saudi Arabia	2012	10.8074	5.44501	20.1541	6.59845	17.1998			7.96936
SDN	Sudan	2012	7.78302	2.06901	16.5007	4.14555	17.4455			12.6016
SEN	Senegal	2012	6.11968	0.950112	15.8841	2.64231	16.4387			10.3287
SGP	Singapore	2012	6.31961	3.7843	17.816	5.65916	15.4856			8.10137
SGS	South Georgia South Sandwich Islands	2012
SHN	Saint Helena	2012		-4.90088
SJM	Svalbard	2012
SLB	Solomon Islands	2012		-2.53767	12.1961	-0.0101397	13.2161
SLE	Sierra Leone	2012	3.1914	-2.00359	13.8455	1.26111	15.6144			8.6691
SLV	El Salvador	2012	6.505	1.73431	15.7894	3.17026	15.6192			4.94349	34.5
SMR	San Marino	2012	4.19579				10.3473
SOM	Somalia	2012	3.74565	-1.22775	13.3662		16.1215			5.0697
SPM	Saint Pierre and Miquelon	2012	1.8189	-3.21913
SRB	Serbia	2012	8.52701	3.27914	17.6011	3.70847	15.7895
STP	Sao Tome and Principe	2012	2.16232	-2.80594	11.6411	-1.33435	12.0923
SUR	Suriname	2012	5.78438	0.452349	14.7351	1.61204	13.1779			2.70805
SVK	Slovakia	2012	7.84263	3.24875	17.3049	4.52987	15.5033			7.36157	12.8
SVN	Slovenia	2012	7.143	2.56672	16.5188	3.83433	14.5368			6.39863	14.5
SWE	Sweden	2012	9.71446	4.87147	17.6667	6.29873	16.0688			7.69667
SWZ	Swaziland	2012	4.9854	0.258704	14.0032	1.39862	14.0239			6.34736
SYC	Seychelles	2012	3.45584	-1.22458	13.4646	0.0316918	11.3885
SYR	Syrian Arab Republic	2012	8.02938	3.24661	17.5956		16.8802			4.57992
TCA	Turks and Caicos Islands	2012	3.37959	-1.78737	12.1961		10.3868
TCD	Chad	2012	5.37963	-1.65732	13.2043	2.55622	16.3583			11.2431
TGO	Togo	2012	5.27838	-0.0242927	14.5873	1.36501	15.7244			9.35755
THA	Thailand	2012	9.72912	5.049	19.5366	5.90254	18.0226			10.7267	12.6
TJK	Tajikistan	2012	5.71882	2.66882	14.9322	2.03249	15.8863			5.90594
TKL	Tokelau	2012
TKM	Turkmenistan	2012	8.06435	2.4636	17.9898	3.56003	15.459			6.38883
TLS	Timor-Leste	2012	3.00281		12.5892	0.239017	13.9544
TON	Tonga	2012		-3.10912	12.0989	-0.751676	11.5595
TTO	Trinidad and Tobago	2012	7.4573	2.12406	17.6304	3.15429	14.1094			5.56452
TUN	Tunisia	2012	8.14415	2.58837	17.1115	3.81195	16.193			2.93061
TUR	Turkey	2012	10.0063	5.28331	19.6133	6.67059	18.1209			9.0282	2.3
TUV	Tuvalu	2012				-3.22199	9.19624
TWN	Taiwan	2012	9.27295	5.41314
TZA	United Republic of Tanzania	2012	6.2897	1.51403	16.0715	3.34105	17.7001			12.1439
UGA	Uganda	2012	5.56447	1.03704	15.2228	2.99776	17.3822			10.6665	19.5
UKR	Ukraine	2012	9.31089	5.07399	19.5051	5.17391	17.6353			7.57049	9.1
UMI	United States Minor Outlying Islands	2012
URY	Uruguay	2012	7.5712	2.25748	15.9782	3.91211	15.0383			5.16537	12.4
USA	United States	2012	12.9863	8.25122	22.3556	9.69049	19.5653			12.8721
UZB	Uzbekistan	2012	8.18144	3.8113	18.5675	3.93542	17.2092			6.89715
VAT	Holy See (Vatican City)	2012	-0.989244
VCT	Saint Vincent and the Grenadines	2012	2.8715		12.4412	-0.366286	11.6022			1.12168
VEN	Venezuela	2012	9.74525	4.58178	19.107	5.94355	17.2118			10.1107	25.4
VGB	British Virgin Islands	2012	3.27416	-2.97299	12.0783
VIR	United States Virgin Islands	2012	5.1363	-0.32371			11.5643
VNM	Viet Nam	2012	8.95024	4.68467	18.8796	5.0487	18.3016			10.1545	17.2
VUT	Vanuatu	2012	3.38758	-3.01003	11.6411	-0.246281	12.4192
WLF	Wallis and Futuna Islands	2012
WSM	Samoa	2012	-0.323036	-2.40351	12.4412	-0.220892	12.149
YEM	Yemen	2012	7.6778	1.34495	16.7219	3.46551	17.0297			2.77259
ZAF	South Africa	2012	9.76916	5.35457	19.9726	5.9463	17.7733			10.5585
ZMB	Zambia	2012	7.00465	2.1195	15.0625	3.21645	16.5092			12.62
ZWE	Zimbabwe	2012	6.58491	1.92147	16.3753	2.52352	16.4942			10.7561
ABW	Aruba	2011	4.79419	-0.0927734	14.7069	0.949518	11.5321
AFG	Afghanistan	2011	6.5806	1.10982	16.3212	2.88313	17.1762			5.85507	35.8
AGO	Angola	2011	7.4665	1.58412	17.207	4.6455	16.9039			6.3046
AIA	Anguilla	2011	2.95137
ALA	Aland Islands	2011	3.51892
ALB	Albania	2011	6.22676	1.64596	15.3563	2.55652	14.8819			5.03069
AND	Andorra	2011	5.01836		13.105		11.3184
ANT	Netherlands Antilles	2011	5.15688	0.0898407
ARE	United Arab Emirates	2011	9.38303	4.45544	19	5.85063	15.9828			7.26193
ARG	Argentina	2011	10.0184	4.74076	19.0627	6.32387	17.5449			10.5529
ARM	Armenia	2011	5.95555	1.62708	15.4172	2.31672	14.9034			6.56462	35
ASM	American Samoa	2011	2.85289	-1.9369			10.9208
ATA	Antarctica	2011		-5.59403
ATF	French Southern and Antarctic Lands	2011
ATG	Antigua and Barbuda	2011	4.65419	-1.24375	13.1488	0.122145	11.3868			2.2834
AUS	Australia	2011	9.55019	5.42448	19.7264	7.23567	16.9219			12.0706
AUT	Austria	2011	8.30565	4.1756	17.993	6.06169	15.9427			8.0861
AZE	Azerbaijan	2011	7.04126	2.67828	17.3258	4.18892	16.0318			7.04041	7.6
BDI	Burundi	2011	3.82023	-1.4424	12.2502	0.856818	16.0969			6.19032
BEL	Belgium	2011	9.41399	4.41673	18.3981	6.26955	16.2177			7.93003
BEN	Benin	2011	5.51108	-0.145026	15.4224	1.98647	16.0958			9.76727	36.2
BFA	Burkina Faso	2011	5.73274	-0.0388864	14.4743	2.3414	16.5948			9.93032
BGD	Bangladesh	2011	7.19999	3.63695	17.8598	4.857	18.8486			7.19201
BGR	Bulgaria	2011	7.47451	3.45306	17.7142	4.02115	15.81			6.57012	21.2
BHR	Bahrain	2011	6.28886	2.44716	16.9699	3.36882	14.0825			5.76832
BHS	Bahamas	2011	4.83343	0.391163	14.461	2.07078	12.8123			2.54876
BIH	Bosnia and Herzegovina	2011	6.93933	2.44617	16.983	2.90791	15.159			6.79893	17.9
BLM	Saint Barthelemy	2011	4.00456
BLR	Belarus	2011	8.1171	3.48608	17.9634	4.08991	16.064			6.3154	7.3
BLZ	Belize	2011	4.68694	-0.558214	13.2178	0.396764	12.7044			5.09987
BMU	Bermuda	2011	3.24662	-0.467096	12.88	1.71394	11.0754
BOL	Bolivia	2011	7.55757	1.79426	16.5956	3.17591	16.1259			13.2617	45
BRA	Brazil	2011	11.095	6.17118	19.901	7.81468	19.1164			14.4122	11.1
BRB	Barbados	2011	5.28559	-0.0682788	14.2639	1.47451	12.5447
BRN	Brunei Darussalam	2011	6.46521	1.17341	16.0921	2.81489	12.8978			6.05678
BTN	Bhutan	2011	3.41858	0.413433	13.2376	0.598951	13.5039			6.19126
BVT	Bouvet Island	2011
BWA	Botswana	2011	5.87179	1.14962	15.3955	2.73211	14.5525			11.1609
CAF	Central African Republic	2011	2.74727	-1.81554	12.5638	0.786455	15.3264			12.7014
CAN	Canada	2011	10.8716	6.29845	20.0006	7.4836	17.3519			12.7347
CCK	Cocos (Keeling) Islands	2011
CHE	Switzerland	2011	8.61114	4.07332	17.4155	6.54575	15.8839			7.91272
CHL	Chile	2011	8.64512	4.0586	18.1901	5.5261	16.6605			7.46121	22.2
CHN	China	2011	12.1036	8.35804	22.9227	8.89862	21.019			12.4342
CIV	Cote d'Ivoire	2011	6.45304	1.36405	15.6791	3.23403	16.841
CMR	Cameroon	2011	5.96468	1.67485	15.5493	3.28043	16.8657			11.0231
COD	Democratic Republic of the Congo	2011	6.52274	1.96417	15.0466	3.25175	18.0363			13.3929
COG	Congo	2011	6.45951	-0.375421	14.6255	2.669	15.2452			9.95084	46.5
COK	Cook Islands	2011		-3.51057
COL	Colombia	2011	8.97227	3.91705	18.098	5.81537	17.6529			8.18366	34.1
COM	Comoros	2011		-3.21913	11.9683	-0.569118	13.4814			1.48998
CPV	Cape Verde	2011	3.66822	-1.25348	12.9607	0.623167	13.1126
CRI	Costa Rica	2011	7.01084	2.15153	15.8752	3.71934	15.3417			5.92791	21.7
CUB	Cuba	2011	7.21131	2.63599	17.3969	4.22294	16.2424			7.10278
CXR	Christmas Island	2011
CYM	Cayman Islands	2011	4.23767	-0.593447	13.276		10.9434
CYP	Cyprus	2011	7.0998	1.48401	15.8332	3.21291	13.9258			5.73657
CZE	Czech Republic	2011	8.54288	4.10115	18.5113	5.4263	16.1665			8.20386	9.6
DEU	Germany	2011	10.4608	6.29848	20.4078	8.23007	18.2198			10.1972
DJI	Djibouti	2011	3.78001	-1.18123	13.0669	0.214421	13.6433			2.83321
DMA	Dominica	2011	1.05672	-2.40042	11.7335	-0.676254	11.1761
DNK	Denmark	2011	7.68614	3.49235	17.5138	5.83334	15.533			7.46566
DOM	Dominican Republic	2011	7.20551	2.41618	16.9015	4.06295	16.1208			5.0513	40.4
DZA	Algeria	2011	9.42388	3.64113	18.6175	5.29366	17.4188			6.91579
ECU	Ecuador	2011	8.35575	2.8916	17.3914	4.37294	16.5353			4.94928	28.6
EGY	Egypt	2011	10.5107	4.89741	19.2127	5.46383	18.2438			8.28516
ERI	Eritrea	2011	3.7811	-1.31304	13.163	0.958484	15.382			2.89037
ESH	Western Sahara	2011	5.0164	-2.48052
ESP	Spain	2011	10.6091	5.50529	19.4164	7.30961	17.6602			9.46387
EST	Estonia	2011	6.95253	2.03875	16.7414	3.12691	14.0988			4.15716	17.5
ETH	Ethiopia	2011	6.02128	1.60428	15.8361	3.46426	18.3137			11.2055
FIN	Finland	2011	9.28119	4.39305	17.8186	5.61194	15.4997			7.158
FJI	Fiji	2011	1.55561	-0.251582	14.0272	1.29375	13.6732			3.95124
FLK	Falkland Islands (Malvinas)	2011		-4.49542
FRA	France	2011	10.6556	6.09296	19.6409	7.95951	17.9952			9.99173
FRO	Faroe Islands	2011	2.83759	-1.41581	13.2506		10.7892
FSM	Micronesia, Federated States of	2011			11.7625	-1.17026	11.5471
GAB	Gabon	2011	6.39366	0.455524	14.6206	2.93365	14.2712			10.0525
GBR	United Kingdom	2011	10.4168	5.76896	19.9208	7.86013	17.9627			9.56885
GEO	Georgia	2011	6.47016	2.12609	15.8864	2.66963	15.3159			5.42697	17.7
GGY	Guernsey	2011	3.08172
GHA	Ghana	2011	7.17743	2.04213	16.1261	3.67794	17.0315			10.9996
GIB	Gibraltar	2011	2.03555	-1.8579
GIN	Guinea	2011	4.33849	-0.123864	14.7696	1.62282	16.2418			10.8185
GLP	Guadeloupe	2011	5.80109	0.42517
GMB	Gambia	2011	4.35762	-1.54225	12.9521	-0.100643	14.3746			7.44843
GNB	Guinea-Bissau	2011	2.6635	-2.97299	12.4118	0.0986247	14.3304			8.48976
GNQ	Equatorial Guinea	2011	4.9704	-2.40561	15.7159	2.7553	13.5291
GRC	Greece	2011	8.55916	4.03197	18.2469	5.66575	16.2245			7.2983
GRD	Grenada	2011	3.48318	-1.7148	12.4412	-0.250195	11.5624			0.98507
GRL	Greenland	2011	3.35203	-1.212	13.4698		10.9489
GTM	Guatemala	2011	7.04933	2.1549	16.2366	3.86398	16.5268			8.51682	53.7
GUF	French Guiana	2011	4.86478	-0.380455
GUM	Guam	2011	5.5112	0.47786			11.9883
GUY	Guyana	2011	4.53256	-0.699165	14.3933	0.946472	13.5356			2.89037
HKG	Hong Kong	2011	6.74854	3.68196	17.5112	5.5155	15.7716			5.01064
HMD	Heard Island and McDonald Islands	2011
HND	Honduras	2011	6.92151	1.55512	15.9452	2.87415	15.8465			7.40321	61.9
HRV	Croatia	2011	7.81579	2.75563	16.8385	4.13102	15.2696			4.492	20.5
HTI	Haiti	2011	5.03933	-1.32426	14.609	2.01715	16.1325			4.40753
HUN	Hungary	2011	8.00067	3.60397	17.6969	4.93763	16.1153			7.48777	14
IDN	Indonesia	2011	9.32248	5.05517	20.1505	6.74044	19.316			7.84608	12.5
IMN	Isle of Man	2011	3.48774				11.3512
IND	India	2011	10.964	6.68833	21.4529	7.53908	20.9444			11.9425	21.9
IOT	British Indian Ocean Territory	2011
IRL	Ireland	2011	7.71499	3.20199	17.4009	5.47131	15.3365			7.1617
IRN	Iran (Islamic Republic of)	2011	10.5032	5.22668	20.1899	6.2699	18.1355			8.53735
IRQ	Iraq	2011	9.39365	3.67885	18.7108	5.2244	17.2753			6.13378
ISL	Iceland	2011	6.5639	2.80831	14.4474	2.68552	12.673			5.56972
ISR	Israel	2011	8.7972	3.91584	18.0572	5.55458	15.8652			7.94369
ITA	Italy	2011	11.0192	5.74076	19.8019	7.73115	17.8995			9.65896
JAM	Jamaica	2011	6.29823	1.14518	15.8639	2.66958	14.8087			5.11379
JEY	Jersey	2011	3.61411
JOR	Jordan	2011	8.20425	2.58581	16.9182	3.36177	15.637			5.26269
JPN	Japan	2011	10.9304	6.89077	20.8952	8.68366	18.6661			11.1809
KAZ	Kazakhstan	2011	9.10085	4.33349	19.3829	5.2367	16.6223			10.321	5.5
KEN	Kenya	2011	6.30482	1.84514	16.4232	3.7366	17.5393			7.25031
KGZ	Kyrgyzstan	2011	6.29915	2.18526	15.7049	1.82419	15.5229			4.21941	36.8
KHM	Cambodia	2011	5.61215	0.849809	15.3186	2.55175	16.4961			11.2023	20.5
KIR	Kiribati	2011		-3.76145	11.0403	-1.75879	11.5585
KNA	Saint Kitts and Nevis	2011	3.7269	-2.05307	12.4976	-0.317385	10.878			1.6901
KOR	Korea, Republic of	2011	10.0213	6.15761	20.1947	7.09213	17.7231			9.10138
KWT	Kuwait	2011	8.11812	3.84861	18.3267	5.03716	14.9908			7.28001
LAO	Lao People's Democratic Republic	2011	5.83776	0.875077	14.0001	2.11071	15.6666			11.8266
LBN	Lebanon	2011	7.43564	2.66688	16.8353	3.69085	15.2945			1.27334
LBR	Liberia	2011	3.0784	-1.28536	13.7002	0.430323	15.2215			5.77672
LBY	Libyan Arab Jamahiriya	2011	8.81278	3.104	17.4796	3.54672	15.6543			5.90263
LCA	Saint Lucia	2011	4.53866	-1.08868	12.9167	0.254279	12.0967
LIE	Liechtenstein	2011	4.42061		10.8462		10.5061
LKA	Sri Lanka	2011	6.84638	2.27727	16.539	4.08055	16.8538			4.51032
LSO	Lesotho	2011	4.41861	-0.261495	14.6041	0.911219	14.525			7.34113
LTU	Lithuania	2011	7.18491	2.23184	16.4358	3.76313	14.9235			7.16866	18.6
LUX	Luxembourg	2011	6.37482	1.85684	16.198	4.07679	13.1584			4.98491
LVA	Latvia	2011	6.81405	1.87492	15.8696	3.34921	14.5381			7.20461	19.2
MAC	Macau	2011	1.89918	1.34963	13.9692	3.601	13.2116
MAF	Saint Martin	2011	3.75611				10.3292
MAR	Morocco	2011	8.48466	3.22978	17.8504	4.59725	17.2977			2.74762
MCO	Monaco	2011	2.44708			1.8041	10.5238
MDA	Republic of Moldova	2011	5.82615		15.4209	1.94822	15.0853			3.532	17.5
MDG	Madagascar	2011	4.76498	0.164081	14.7114	2.2918	16.8918			11.3778
MDV	Maldives	2011		-1.39983	13.9142	0.771492	12.84
MEX	Mexico	2011	10.5698	5.45502	19.9609	7.06483	18.606			10.1046
MHL	Marshall Islands	2011			11.5393	-1.75471	10.8693
MKD	The former Yugoslav Republic of Macedonia	2011	6.32106	2.05233	16.0494	2.34135	14.5411			5.22575	26.8
MLI	Mali	2011	5.80352	-0.155952	14.039	2.36533	16.5653			10.7756
MLT	Malta	2011	5.6277	0.592221	14.7365	2.23024	12.9391			5.15329
MMR	Burma	2011	7.05482	2.03549	16.1612		17.7692			12.9148
MNE	Montenegro	2011	5.90697	1.24358	14.7596	1.50447	13.3376				9.3
MNG	Mongolia	2011	6.16614	1.40177	16.7641	2.17036	14.8304			7.70336	33.7
MNP	Northern Mariana Islands	2011	3.88563				10.8825
MOZ	Mozambique	2011	6.5481	2.38149	15.004	2.58361	17.0351			12.8056
MRT	Mauritania	2011	5.18962	-0.113393	14.6528	1.41975	15.1193			7.2233
MSR	Montserrat	2011		-3.80227
MTQ	Martinique	2011	6.13662	0.456291
MUS	Mauritius	2011	5.52885	0.888628	15.1807	2.42058	14.0406			3.27336
MWI	Malawi	2011	5.70684	0.656908	14.0032	1.72774	16.5386			9.46255
MYS	Malaysia	2011	9.38555	4.73814	19.2347	5.66832	17.168			8.25992
MYT	Mayotte	2011	1.94984
NAM	Namibia	2011	5.88837	1.28896	14.8365	2.5187	14.6221			10.1708
NCL	New Caledonia	2011	4.56937	0.839712	15.1646		12.4451			1.09861
NER	Niger	2011	5.07867	-0.118446	14.1681	1.85773	16.6456			7.25134	48.9
NFK	Norfolk Island	2011
NGA	Nigeria	2011	9.01991	3.14091	18.2931	6.0204	18.914			11.2414
NIC	Nicaragua	2011	6.21453	1.11809	15.4046	2.29239	15.5747			7.03953
NIU	Niue	2011		-5.88171
NLD	Netherlands	2011	9.28517	4.71288	18.9395	6.79543	16.6305			8.49944
NOR	Norway	2011	9.0396	4.72879	17.634	6.19605	15.4155			7.50769
NPL	Nepal	2011	4.64057	1.13043	15.2821	2.93653	17.118			6.68398
NRU	Nauru	2011		-3.76145
NZL	New Zealand	2011	7.63382	3.70135	17.2569	5.0989	15.2935			7.47548
OMN	Oman	2011	8.91867	2.84671	17.9877	4.24164	14.9818			5.91539
PAK	Pakistan	2011	9.09594	4.30316	18.912	5.36405	18.9727			7.05496
PAN	Panama	2011	6.83551	1.891	16.0841	3.50467	15.119			4.81353	27.6
PCN	Pitcairn Islands	2011
PER	Peru	2011	8.32476	3.57568	17.7871	5.13911	17.2087			8.64168	27.8
PHL	Philippines	2011	7.95759	4.06619	18.2224	5.41228	18.3641			8.26632
PLW	Palau	2011			12.318	-1.52612	9.93334
PNG	Papua New Guinea	2011	4.73179	1.12649	15.4698	2.51718	15.7616			7.69074
POL	Poland	2011	9.94051	4.92526	19.5753	6.26218	17.4548			7.858	17.1
PRI	Puerto Rico	2011	8.32123	2.92391		4.60868	15.1203			1.09861
PRK	Korea, Democratic People's Republic of	2011	4.72793	2.75321	18.1139		17.0195			8.34187
PRT	Portugal	2011	9.44155	3.88401	17.722	5.50083	16.1724			8.65402
PRY	Paraguay	2011	7.49496	2.0145	15.483	3.22172	15.6551			9.91968	32.4
PSE	Palestine	2011	7.73369	1.63307	14.6255	2.34807	15.1834				25.8
PYF	French Polynesia	2011	4.38943	-0.353608	13.6625		12.5094
QAT	Qatar	2011	8.11013	3.30549	18.2448	5.13465	14.4602
REU	Reunion	2011	6.21968	0.971585
ROU	Romania	2011	8.51972	3.91154	18.2562	5.20736	16.8186			6.88287	22.6
RUS	Russia	2011	11.5819	6.76767	21.3155	7.55213	18.7781			12.8317	12.7
RWA	Rwanda	2011	4.57514	-1.03792	13.4056	1.85735	16.1722			7.12449
SAU	Saudi Arabia	2011	10.6485	5.35453	20.0699	6.50654	17.1755			7.96936
SDN	Sudan	2011	7.63429	1.95218	16.3731	4.20947	17.4242			12.6016
SEN	Senegal	2011	5.92605	0.859509	15.8771	2.67005	16.4076			10.3287
SGP	Singapore	2011	6.31961	3.76799	16.9243	5.61337	15.461			8.10137
SGS	South Georgia South Sandwich Islands	2011
SHN	Saint Helena	2011		-4.90088
SJM	Svalbard	2011
SLB	Solomon Islands	2011		-2.53767	12.1961	-0.140902	13.195
SLE	Sierra Leone	2011	3.53078	-2.00359	13.7084	1.07343	15.592			8.6691	52.9
SLV	El Salvador	2011	6.44167	1.68751	15.7154	3.14152	15.6164			4.94349	40.6
SMR	San Marino	2011	4.16552				10.3397
SOM	Somalia	2011	3.58957	-1.24375	13.2634		16.0986			5.0697
SPM	Saint Pierre and Miquelon	2011	2.18678	-3.24266
SRB	Serbia	2011	8.30538	3.3935	17.7111	3.83865	15.7943				24.6
STP	Sao Tome and Principe	2011		-2.88598	11.5393	-1.39317	12.0705
SUR	Suriname	2011	5.65214	0.404798	14.4629	1.48686	13.1682			2.70805
SVK	Slovakia	2011	7.41303	3.27907	17.3528	4.58011	15.5016			7.36157	13.2
SVN	Slovenia	2011	6.65405	2.57085	16.5502	3.93669	14.5347			6.39863	13.5
SWE	Sweden	2011	9.34825	4.8525	17.7695	6.33347	16.0614			7.69667
SWZ	Swaziland	2011	4.89947	0.251498	13.8631	1.42209	14.0082			6.34736
SYC	Seychelles	2011	3.16815	-1.2633	13.3009	0.0578849	11.3787
SYR	Syrian Arab Republic	2011	8.48884	3.51143	17.8703		16.8634			4.57992
TCA	Turks and Caicos Islands	2011	3.15078	-1.75997	12.1584		10.3649
TCD	Chad	2011	5.10321	-1.68201	13.1976	2.49785	16.325			11.2431	46.7
TGO	Togo	2011	5.04863	-0.123298	14.5563	1.32336	15.6974			9.35755	58.7
THA	Thailand	2011	9.54829	4.93938	19.5305	5.84549	18.0188			10.7267	13.2
TJK	Tajikistan	2011	5.32906	2.67449	14.8391	1.87529	15.8637			5.90594
TKL	Tokelau	2011
TKM	Turkmenistan	2011	7.97359	2.43799	17.9462	3.37531	15.4461			6.38883
TLS	Timor-Leste	2011	3.06199		12.1192	0.116004	13.9292
TON	Tonga	2011		-3.10912	11.5393	-0.860293	11.5559
TTO	Trinidad and Tobago	2011	7.41165	2.08231	17.719	3.16448	14.1043			5.56452
TUN	Tunisia	2011	8.02301	2.5604	17.0598	3.82757	16.1833			2.93061
TUR	Turkey	2011	9.74135	5.23179	19.5865	6.65255	18.1087			9.0282	2.8
TUV	Tuvalu	2011				-3.23619	9.19462
TWN	Taiwan	2011	9.22338	5.41539
TZA	United Republic of Tanzania	2011	6.01813	1.35892	15.8035	3.1728	17.6683			12.1439	28.2
UGA	Uganda	2011	5.33081	0.826143	15.1503	2.74041	17.3495			10.6665
UKR	Ukraine	2011	9.10123	5.05312	19.4723	5.09633	17.6377			7.57049	7.8
UMI	United States Minor Outlying Islands	2011
URY	Uruguay	2011	7.43474	2.23195	15.8663	3.85517	15.035			5.16537	13.7
USA	United States	2011	12.9704	8.26426	22.392	9.64975	19.5576			12.8721
UZB	Uzbekistan	2011	8.16501	3.80828	18.5592	3.81384	17.1944			6.89715	16
VAT	Holy See (Vatican City)	2011	-0.989244
VCT	Saint Vincent and the Grenadines	2011	2.60644		12.3815	-0.39096	11.6022			1.12168
VEN	Venezuela	2011	9.56275	4.5468	19.0563	5.75727	17.1974			10.1107	31.6
VGB	British Virgin Islands	2011	3.16089	-3.01003
VIR	United States Virgin Islands	2011	5.14052	-0.303243			11.5692
VNM	Viet Nam	2011	8.74509	4.52451	18.97	4.90926	18.291			8.6495
VUT	Vanuatu	2011	3.19222	-2.97299	11.8707	-0.233005	12.3962
WLF	Wallis and Futuna Islands	2011
WSM	Samoa	2011		-2.23362	12.366	-0.305094	12.1412
YEM	Yemen	2011	7.6517	1.41997	16.9199	3.37442	17.0033			2.77259
ZAF	South Africa	2011	9.61834	5.38542	19.9835	6.00115	17.7581			10.5585
ZMB	Zambia	2011	6.79665	2.08741	14.9298	3.16682	16.4788			12.62
ZWE	Zimbabwe	2011	6.39186	1.87977	16.1041	2.39391	16.4727			10.7561	72.3
ABW	Aruba	2010	4.78206	-0.0887001	14.7144	0.903288	11.5288
AFG	Afghanistan	2010	6.69412	0.893051	15.9521	2.76863	17.1464			5.85507
AGO	Angola	2010	7.49358	1.5433	17.2081	4.41245	16.8705	8.18026	9.83073	6.3046
AIA	Anguilla	2010	3.46221
ALA	Aland Islands	2010	3.99323
ALB	Albania	2010	6.19985	1.57421	15.3005	2.4788	14.8847	7.02429	7.86046	5.03069
AND	Andorra	2010	5.16639		13.1559		11.3435
ANT	Netherlands Antilles	2010	5.17501	0.0880109
ARE	United Arab Emirates	2010	9.41583	4.39838	18.9371	5.65616	15.9353	7.76879	10.1506	7.26193
ARG	Argentina	2010	10.1281	4.71025	19.0029	6.13709	17.5345	10.8602	11.3706	10.5529
ARM	Armenia	2010	6.08843	1.53271	15.2546	2.22574	14.9019	6.89355	8.11034	6.56462	35.8
ASM	American Samoa	2010	3.23968	-1.91142			10.9266
ATA	Antarctica	2010		-5.59403
ATF	French Southern and Antarctic Lands	2010
ATG	Antigua and Barbuda	2010	4.71137	-1.25674	13.17	0.127107	11.3763			2.2834
AUS	Australia	2010	9.68473	5.40924	19.7241	7.03989	16.908	10.8486	11.7163	12.0706
AUT	Austria	2010	8.86722	4.15049	18.0347	5.96526	15.9394	8.23183	9.03496	8.0861
AZE	Azerbaijan	2010	7.37909	2.60766	17.2391	3.96845	16.0188	7.88103	9.82013	7.04041	9.1
BDI	Burundi	2010	4.20001	-1.47845	12.1774	0.70649	16.0627			6.19032
BEL	Belgium	2010	9.88328	4.44102	18.5077	6.18292	16.2061	9.22294	9.1729	7.93003
BEN	Benin	2010	5.64152	-0.139193	15.4549	1.88126	16.0678	8.47033	8.83136	9.76727
BFA	Burkina Faso	2010	5.81423	-0.122835	14.3362	2.22021	16.5648			9.93032
BGD	Bangladesh	2010	7.35982	3.58413	17.8436	4.74736	18.8369	10.172	11.5433	7.19201	31.5
BGR	Bulgaria	2010	7.76123	3.40811	17.6026	3.88504	15.8164	8.4072	9.39354	6.57012	22.2
BHR	Bahrain	2010	6.28886	2.44174	16.9619	3.24702	14.0477	4.85671	8.1054	5.76832
BHS	Bahamas	2010	5.00114	0.424562	14.7174	2.06813	12.7962			2.54876
BIH	Bosnia and Herzegovina	2010	7.2417	2.40398	16.867	2.8242	15.1597	7.00443	8.02989	6.79893
BLM	Saint Barthelemy	2010	3.92846
BLR	Belarus	2010	8.60294	3.45769	17.9462	4.01134	16.0657	9.50641	9.70724	6.3154	5.2
BLZ	Belize	2010	4.66889	-0.554725	13.2244	0.334408	12.6811			5.09987
BMU	Bermuda	2010	3.34793	-0.448853	13.0747	1.74823	11.084
BOL	Bolivia	2010	7.6639	1.75267	16.5466	2.97806	16.1099	9.16364	10.0335	10.9591
BRA	Brazil	2010	11.2558	6.1219	19.8552	7.66999	19.1069	12.2433	13.002	14.4122
BRB	Barbados	2010	5.4829	-0.0140989	14.233	1.48923	12.541
BRN	Brunei Darussalam	2010	6.52791	1.1619	15.9676	2.51525	12.8823	5.81592	8.40075	6.05678
BTN	Bhutan	2010	3.43974	0.596085	13.0975	0.460834	13.4873			6.19126
BVT	Bouvet Island	2010
BWA	Botswana	2010	6.2334	1.14804	15.4705	2.6208	14.5323	7.68928	8.38046	11.1609
CAF	Central African Republic	2010	3.35772	-1.91142	12.4838	0.68613	15.3073			12.7014
CAN	Canada	2010	11.0401	6.26588	20.0223	7.38652	17.342	10.4046	11.5569	11.2021
CCK	Cocos (Keeling) Islands	2010
CHE	Switzerland	2010	9.21795	4.09504	17.4727	6.36511	15.8728	7.80053	8.51567	7.91272
CHL	Chile	2010	8.7565	3.98777	18.0958	5.38221	16.6496	9.07953	9.7982	7.46121
CHN	China	2010	12.1965	8.23789	22.8343	8.68786	21.0142	13.2182	14.3116	12.4342
CIV	Cote d'Ivoire	2010	6.62322	1.43079	15.588	3.21425	16.8178	9.19395	9.67701
CMR	Cameroon	2010	6.0837	1.64504	15.7187	3.1622	16.8403	9.51986	9.8066	11.0231
COD	Democratic Republic of the Congo	2010	6.71345	1.89835	14.995	3.07093	18.0042	11.1069	11.2099	13.3929
COG	Congo	2010	6.78876	-0.553385	14.4705	2.48556	15.2182	7.9724	8.85595	9.95084
COK	Cook Islands	2010		-3.51057
COL	Colombia	2010	9.19052	3.81797	18.1797	5.65955	17.6424	10.1323	11.1079	8.18366	37.2
COM	Comoros	2010		-3.26675	11.7906	-0.659784	13.457			1.48998
CPV	Cape Verde	2010	3.87695	-1.26659	12.5892	0.509411	13.1029
CRI	Costa Rica	2010	7.19606	2.14377	15.8395	3.59177	15.3296	7.34148	7.72916	5.92791	21.2
CUB	Cuba	2010	7.28374	2.61269	17.4625	4.164	16.241	8.66496	9.03505	7.10278
CXR	Christmas Island	2010
CYM	Cayman Islands	2010	4.26111	-0.59428	13.2441		10.9243
CYP	Cyprus	2010	7.36915	1.56737	15.8578	3.14124	13.9142	5.75321	6.43197	5.73657
CZE	Czech Republic	2010	9.53598	4.11141	18.5266	5.3328	16.1644	8.89433	9.39544	8.20386	9.8
DEU	Germany	2010	11.2689	6.30486	20.4365	8.13506	18.2195	10.6556	10.9548	10.1972
DJI	Djibouti	2010	3.90026	-1.18731	13.1559	0.120988	13.6301			2.83321
DMA	Dominica	2010	0.96969	-2.43167	11.818	-0.707321	11.1728
DNK	Denmark	2010	8.77628	3.51265	17.6565	5.76773	15.5289	8.596	8.95711	7.46566
DOM	Dominican Republic	2010	7.23999	2.34999	16.8772	3.9711	16.1078	7.67206	8.8142	5.0513	41.6
DZA	Algeria	2010	9.54188	3.52164	18.597	5.08269	17.4	8.74144	10.7719	6.91579
ECU	Ecuador	2010	8.51491	2.80971	17.3492	4.24212	16.5192	8.58075	9.6471	4.94928	32.8
EGY	Egypt	2010	10.6094	4.80704	19.1369	5.38856	18.2227	10.1112	10.839	8.28516	25.2
ERI	Eritrea	2010	4.0311	-1.37255	13.1488	0.750019	15.3609	7.11802	7.9505	2.89037
ESH	Western Sahara	2010	4.96382	-2.48052
ESP	Spain	2010	10.7951	5.52007	19.4172	7.26654	17.6566	10.0235	10.5139	9.46387
EST	Estonia	2010	7.82198	2.0729	16.7245	2.96934	14.1018	6.81531	7.75332	4.15716	17.5
ETH	Ethiopia	2010	6.0712	1.48872	15.7054	3.39899	18.2879	10.5732	11.0546	11.2055	29.6
FIN	Finland	2010	10.0144	4.4433	17.9401	5.51262	15.4951	8.66878	9.0933	7.158
FJI	Fiji	2010	3.47225	-0.212871	14.0736	1.14438	13.6646			3.95124
FLK	Falkland Islands (Malvinas)	2010		-4.41538
FRA	France	2010	11.0878	6.16156	19.6945	7.88112	17.9903	10.5628	11.3356	9.99173
FRO	Faroe Islands	2010	3.90688	-1.39034	13.3546		10.7907
FSM	Micronesia, Federated States of	2010			11.7036	-1.22378	11.5485
GAB	Gabon	2010	6.6952	0.416735	14.6239	2.67893	14.2485	6.71089	8.24735	10.0525
GBR	United Kingdom	2010	10.8192	5.80174	20.0144	7.78652	17.9549	10.1863	11.0215	9.56885
GEO	Georgia	2010	6.57997	2.03098	15.6921	2.45432	15.309	7.72634	8.48951	5.42697	20.9
GGY	Guernsey	2010	3.733
GHA	Ghana	2010	7.3014	1.88949	16.1283	3.47118	17.0067	9.75548	9.93617	10.9996
GIB	Gibraltar	2010	2.00888	-1.82399
GIN	Guinea	2010	4.66956	-0.15704	14.7263	1.55518	16.2145			10.8185
GLP	Guadeloupe	2010	6.1234	0.422126
GMB	Gambia	2010	4.61307	-1.54225	13.0669	-0.0493717	14.342			7.44843	48.4
GNB	Guinea-Bissau	2010	2.74485	-2.88598	12.3815	-0.165475	14.3067			8.48976	69.3
GNQ	Equatorial Guinea	2010	4.7669	-2.40561	15.3586	2.44953	13.499
GRC	Greece	2010	8.87097	4.03249	18.2782	5.70244	16.2273	8.54048	9.03801	7.2983
GRD	Grenada	2010	3.81108	-1.69065	12.4698	-0.260046	11.5586			0.98507
GRL	Greenland	2010	2.65237	-1.27654	13.4056		10.9491
GTM	Guatemala	2010	7.15766	2.13806	16.2463	3.72178	16.5056	8.41527	8.81666	8.51682
GUF	French Guiana	2010	5.00525	-0.268586
GUM	Guam	2010	5.65047	0.491606			11.9794
GUY	Guyana	2010	4.68254	-0.761426	14.3577	0.81505	13.5323			2.89037
HKG	Hong Kong	2010	6.75125	3.67797	17.407	5.43214	15.7649	6.14654	8.0345	5.01064
HMD	Heard Island and McDonald Islands	2010
HND	Honduras	2010	6.96132	1.58412	15.9083	2.7625	15.8309	8.05306	8.65342	7.40321	60
HRV	Croatia	2010	8.33188	2.74664	16.8548	4.08839	15.3011	7.98729	8.52437	4.492	21.3
HTI	Haiti	2010	4.91416	-1.52602	14.5667	1.89048	16.1181	7.29029	8.41123	4.40753
HUN	Hungary	2010	8.50444	3.59878	17.7424	4.86434	16.1181	8.34643	8.89326	7.48777	13.8
IDN	Indonesia	2010	9.46933	4.97731	19.8954	6.56412	19.3028	11.422	12.2965	7.84608	13.3
IMN	Isle of Man	2010	4.05165				11.3425
IND	India	2010	11.1325	6.58685	21.3916	7.44335	20.9311	12.3637	13.3399	11.9425
IOT	British Indian Ocean Territory	2010
IRL	Ireland	2010	8.34951	3.22599	17.5088	5.38649	15.3329	8.95109	9.53932	7.1617
IRN	Iran (Islamic Republic of)	2010	10.762	5.20787	20.164	6.04635	18.123	10.0828	11.6556	8.53735
IRQ	Iraq	2010	9.51351	3.52596	18.5291	4.93099	17.2452	8.49881	10.0805	6.13378
ISL	Iceland	2010	6.48269	2.7871	14.4894	2.58483	12.6699	5.90127	5.94882	5.56972
ISR	Israel	2010	8.88782	3.90098	18.048	5.45064	15.8468	7.44874	8.11675	7.94369
ITA	Italy	2010	11.2195	5.72613	19.8203	7.66229	17.8977	9.8849	10.5334	9.65896
JAM	Jamaica	2010	6.45415	1.13591	15.7883	2.58255	14.8054	6.46661	7.16286	5.11379	17.6
JEY	Jersey	2010	3.81311
JOR	Jordan	2010	8.36224	2.52693	16.8686	3.27432	15.6149	6.38469	7.63632	5.26269	14.4
JPN	Japan	2010	11.1149	6.90254	20.8793	8.61166	18.6681	10.1558	10.6032	11.1809
KAZ	Kazakhstan	2010	9.12837	4.28515	19.3258	4.99753	16.608	9.76733	11.1205	10.321	6.5
KEN	Kenya	2010	6.4776	1.81642	16.3348	3.68888	17.5126	9.33822	10.2211	7.25031
KGZ	Kyrgyzstan	2010	6.66679	1.98815	15.6325	1.56744	15.5107	7.28961	8.28612	4.21941	33.7
KHM	Cambodia	2010	5.74494	0.697289	15.2477	2.41968	16.4802	9.7025	10.4691	11.2023	22.1
KIR	Kiribati	2010		-3.84483	11.0403	-1.89425	11.5391
KNA	Saint Kitts and Nevis	2010	3.5859	-2.07505	12.4698	-0.367509	10.8657			1.6901
KOR	Korea, Republic of	2010	10.2102	6.10977	20.1554	6.99805	17.7157	9.59462	10.373	9.10138
KWT	Kuwait	2010	8.25106	3.84405	18.3247	4.74865	14.9338	6.53742	9.42881	7.28001
LAO	Lao People's Democratic Republic	2010	5.85446	0.918915	14.0565	1.9715	15.6498			9.52399
LBN	Lebanon	2010	7.92756	2.65237	16.8158	3.63785	15.2827	6.117	7.02767	1.27334
LBR	Liberia	2010	3.24548	-1.48479	13.5962	0.25673	15.1912			5.77672
LBY	Libyan Arab Jamahiriya	2010	9.32769	3.27469	18.006	4.31422	15.6506	7.27024	9.80544	5.90263
LCA	Saint Lucia	2010	4.55155	-1.09979	12.9076	0.218571	12.0861
LIE	Liechtenstein	2010	4.34392		10.9797		10.4989
LKA	Sri Lanka	2010	7.14049	2.18852	16.4099	3.90334	16.8434	7.66463	9.36142	4.51032
LSO	Lesotho	2010	4.72711	-0.113818	14.6304	0.777344	14.5139			7.34113	57.1
LTU	Lithuania	2010	7.93771	2.22398	16.4091	3.60304	14.946	8.43312	8.52758	7.16866	19.2
LUX	Luxembourg	2010	7.00334	1.86299	16.2105	3.954	13.1362	6.16521	7.11939	4.98491
LVA	Latvia	2010	7.63071	1.88106	15.9333	3.17846	14.5563	7.23201	8.07943	7.20461	19
MAC	Macau	2010	1.89918	1.29171	13.9971	3.34497	13.1893
MAF	Saint Martin	2010	3.86588				10.3168
MAR	Morocco	2010	8.49817	3.15803	17.8401	4.50834	17.2846	8.68093	9.37395	2.74762
MCO	Monaco	2010	2.53666			1.67728	10.5145
MDA	Republic of Moldova	2010	6.08938		15.412	1.75986	15.0858	6.45818	8.13593	3.532	21.9
MDG	Madagascar	2010	5.05112	0.0963278	14.551	2.16676	16.8638			11.3778	75.3
MDV	Maldives	2010		-1.49928	13.8873	0.758047	12.8131
MEX	Mexico	2010	10.6743	5.35845	19.9137	6.95809	18.5914	10.6721	11.6601	10.1046
MHL	Marshall Islands	2010			11.5393	-1.8084	10.8672
MKD	The former Yugoslav Republic of Macedonia	2010	6.45835	1.9583	15.9676	2.23416	14.5394	6.24533	7.22205	5.22575
MLI	Mali	2010	5.92652	-0.759736	14.0272	2.24308	16.5347			10.7756
MLT	Malta	2010	5.78535	0.47139	14.778	2.09971	12.9348	4.10923	5.46129	5.15329
MMR	Burma	2010	6.9966	1.80709	16.0114		17.7616	10.176	11.2789	12.237
MNE	Montenegro	2010	5.88113	1.17948	14.7639	1.41461	13.3366				6.6
MNG	Mongolia	2010	6.19083	1.37385	16.2588	1.82461	14.8134	8.15427	8.72167	7.70336	38.8
MNP	Northern Mariana Islands	2010	3.98408				10.8941
MOZ	Mozambique	2010	6.61329	2.35136	14.8715	2.31899	17.0069	7.70396	9.18732	12.8056
MRT	Mauritania	2010	5.23611	-0.194738	14.5753	1.26043	15.0941			7.2233
MSR	Montserrat	2010		-3.88928
MTQ	Martinique	2010	6.43475	0.417236
MUS	Mauritius	2010	5.86821	0.850535	15.1807	2.274	14.039			3.27336
MWI	Malawi	2010	5.96848	0.614055	14.0092	1.68614	16.5081			9.46255	50.7
MYS	Malaysia	2010	9.52785	4.70146	19.2298	5.51155	17.152	9.61647	10.4222	8.25992
MYT	Mayotte	2010	2.93927
NAM	Namibia	2010	6.05698	1.21538	14.9722	2.42321	14.6011	8.00055	8.51483	10.1708
NCL	New Caledonia	2010	4.68214	0.618073	15.1816		12.4292			1.09861
NER	Niger	2010	5.23574	-0.21705	14.1179	1.74372	16.6062			7.25134
NFK	Norfolk Island	2010
NGA	Nigeria	2010	9.21976	3.01432	18.2608	5.91097	18.8871	10.4766	11.3853	11.2414
NIC	Nicaragua	2010	6.35441	1.06747	15.3468	2.19034	15.5626	8.13813	8.758	7.03953
NIU	Niue	2010		-5.88171
NLD	Netherlands	2010	9.84138	4.70068	19.0191	6.72909	16.6258	9.12746	9.91684	8.49944
NOR	Norway	2010	9.64784	4.78394	17.8549	6.0425	15.4025	8.10144	9.74964	7.50769
NPL	Nepal	2010	4.87697	1.00753	15.2812	2.77222	17.1067	8.41363	10.0653	6.68398	25.2
NRU	Nauru	2010		-3.68449
NZL	New Zealand	2010	7.84552	3.70773	17.2734	4.9661	15.2858	9.33554	10.2447	7.47548
OMN	Oman	2010	8.96691	2.70685	17.8461	4.07144	14.8952	7.025	9.71276	5.91539
PAK	Pakistan	2010	9.36334	4.31242	18.908	5.17709	18.9516	10.3106	11.9527	7.05496
PAN	Panama	2010	6.89796	1.82261	15.9978	3.36086	15.1021	7.23013	8.10519	4.81353	29.8
PCN	Pitcairn Islands	2010
PER	Peru	2010	8.44675	3.43512	17.8735	5.00074	17.1956	9.02558	9.84918	8.64168	30.8
PHL	Philippines	2010	8.14071	4.04028	18.2186	5.29626	18.3485	9.43442	10.934	8.26632
PLW	Palau	2010	0.54488		12.2847	-1.62172	9.92672
PNG	Papua New Guinea	2010	5.09442	1.14796	15.3555	2.24919	15.7394			7.69074
POL	Poland	2010	10.7835	4.90532	19.5747	6.16686	17.4542	10.1946	11.0891	7.858	17.7
PRI	Puerto Rico	2010	8.47846	2.9666		4.58885	15.1296			1.09861
PRK	Korea, Democratic People's Republic of	2010	4.867	2.86847	18.099		17.0142	8.0837	9.83152	8.34187
PRT	Portugal	2010	9.53558	3.91714	17.7193	5.47354	16.1738	8.36448	9.44149	8.65402
PRY	Paraguay	2010	7.5969	1.91368	15.4399	2.99726	15.6417	9.12482	9.676	9.91968	34.7
PSE	Palestine	2010	7.88552	1.52014	14.5261	2.18752	15.1534				25.7
PYF	French Polynesia	2010	4.5693	-0.322315	13.6919		12.499
QAT	Qatar	2010	8.11888	3.20632	18.1367	4.82929	14.384	5.80634	10.6048
REU	Reunion	2010	6.402	0.959546
ROU	Romania	2010	8.71825	3.88255	18.1892	5.10469	16.8235	9.08345	10.1715	6.88287	22.2
RUS	Russia	2010	11.7551	6.75521	21.2786	7.32969	18.7773	11.0624	13.1873	12.5971	12.5
RWA	Rwanda	2010	4.56483	-1.11386	13.2885	1.74021	16.147			7.12449	44.9
SAU	Saudi Arabia	2010	10.6995	5.31947	20.0942	6.26684	17.1509	8.74014	11.0073	7.96936
SDN	Sudan	2010	7.77059	1.85957	16.3285	4.18406	17.4022	11.3301	11.4578	12.6016
SEN	Senegal	2010	6.0983	0.832474	15.9285	2.55974	16.3771	8.7692	9.18327	10.3287	46.7
SGP	Singapore	2010	6.31961	3.75082	16.4167	5.46561	15.4402	7.53428	7.75752	8.10137
SGS	South Georgia South Sandwich Islands	2010
SHN	Saint Helena	2010		-4.90088
SJM	Svalbard	2010
SLB	Solomon Islands	2010		-2.57361	12.1961	-0.383331	13.1734
SLE	Sierra Leone	2010	3.63325	-1.86834	13.4954	0.947076	15.5692			8.6691
SLV	El Salvador	2010	6.69608	1.68714	15.6572	3.06425	15.6136	7.23497	8.00376	4.94349	36.5
SMR	San Marino	2010	4.2039				10.3317
SOM	Somalia	2010	3.66761	-1.25348	13.3251		16.0754			5.0697
SPM	Saint Pierre and Miquelon	2010	1.41361	-3.24266
SRB	Serbia	2010	8.51533	3.37029	17.6415	3.67297	15.8022	8.91528	8.79316
STP	Sao Tome and Principe	2010	1.09188	-2.99134	11.503	-1.60426	12.0487
SUR	Suriname	2010	5.7361	0.354873	14.6887	1.4744	13.158			2.70805
SVK	Slovakia	2010	8.10735	3.25667	17.4057	4.48877	15.5003	8.12569	8.29022	7.36157	13
SVN	Slovenia	2010	7.51916	2.52111	16.5516	3.87064	14.5327	7.06356	7.97305	6.39863	13.6
SWE	Sweden	2010	10.167	4.91784	17.7777	6.19109	16.0539	8.63576	9.29144	7.69667
SWZ	Swaziland	2010	5.07297	0.315015	13.8526	1.35881	13.9921			6.34736
SYC	Seychelles	2010	3.55255	-1.33488	13.4436	-0.0270057	11.405
SYR	Syrian Arab Republic	2010	8.85743	3.59187	17.9358		16.8466	8.67984	9.43605	4.57992
TCA	Turks and Caicos Islands	2010	3.45542	-1.72805	12.1584		10.3415
TCD	Chad	2010	4.87817	-1.74388	13.1559	2.36628	16.2917			11.2431
TGO	Togo	2010	5.12035	-0.298406	14.3577	1.15466	15.6704	8.00266	8.56368	9.35755
THA	Thailand	2010	9.76146	4.94982	19.5131	5.7649	18.0156	10.3171	11.5561	10.7267	16.4
TJK	Tajikistan	2010	5.63241	2.69294	14.8574	1.73027	15.8412	7.44868	8.50569	5.90594
TKL	Tokelau	2010
TKM	Turkmenistan	2010	8.16344	2.40884	17.8632	3.09775	15.4333	8.50819	10.1866	6.38883
TLS	Timor-Leste	2010	2.97811		12.1192	-0.0682788	13.8798
TON	Tonga	2010		-3.08851	11.6729	-0.996383	11.5516
TTO	Trinidad and Tobago	2010	7.57435	2.04524	17.7457	3.03294	14.0993	5.61968	9.58184	5.56452
TUN	Tunisia	2010	8.2667	2.58675	17.1018	3.79383	16.1714	7.97402	8.9223	2.93061	15.5
TUR	Turkey	2010	9.85551	5.13798	19.5126	6.59464	18.0965	10.4606	11.2555	9.0282	3.7
TUV	Tuvalu	2010				-3.44751	9.19289				26.3
TWN	Taiwan	2010	9.31851	5.39399
TZA	United Republic of Tanzania	2010	6.36442	1.38654	15.7398	3.13179	17.6365	9.46866	10.2199	12.1439
UGA	Uganda	2010	5.61729	0.784623	15.0937	2.77452	17.3165			10.6665
UKR	Ukraine	2010	9.37981	5.02454	19.5342	4.91573	17.6413	9.93676	11.1331	7.57049	8.8
UMI	United States Minor Outlying Islands	2010
URY	Uruguay	2010	7.5165	2.22732	15.6802	3.66051	15.0317	8.98049	9.86085	5.16537	18.5
USA	United States	2010	13.1525	8.26524	22.4113	9.61343	19.55	12.6251	13.1706	12.8721
UZB	Uzbekistan	2010	8.64675	3.79558	18.4741	3.67206	17.1676	9.38985	10.755	6.89715	17.7
VAT	Holy See (Vatican City)	2010	-0.989244
VCT	Saint Vincent and the Grenadines	2010	2.87153		12.366	-0.383861	11.602			1.12168
VEN	Venezuela	2010	9.63283	4.52019	19.1013	5.97585	17.1827	9.67005	10.9521	10.1107	32.5
VGB	British Virgin Islands	2010	3.35973	-3.0485
VIR	United States Virgin Islands	2010	5.23933	-0.264943			11.5737
VNM	Viet Nam	2010	8.9234	4.45005	18.8469	4.753	18.2806	10.4287	11.6203	8.6495	20.7
VUT	Vanuatu	2010	3.72566	-3.01003	11.6729	-0.355527	12.3729				12.7
WLF	Wallis and Futuna Islands	2010
WSM	Samoa	2010	1.35091	-2.22498	12.2325	-0.441518	12.1337
YEM	Yemen	2010	7.95189	1.69304	17.0627	3.4577	16.9764	8.18866	9.07849	2.77259
ZAF	South Africa	2010	9.80628	5.37014	19.9357	5.90047	17.7432	9.99288	11.0869	10.5585	53.8
ZMB	Zambia	2010	6.99061	2.07217	14.7988	3.00891	16.4487	9.01553	8.76763	12.62	60.5
ZWE	Zimbabwe	2010	6.62684	1.91265	16.0159	2.24673	16.4527	8.33974	9.03842	10.7561
ABW	Aruba	2009	4.66122	-0.179043	14.7409	0.915864	11.527
AFG	Afghanistan	2009	6.05631	0.706769	15.729	2.52468	17.119			5.06303
AGO	Angola	2009	7.07886	1.41865	17.1952	4.32403	16.8369			6.27758
AIA	Anguilla	2009	2.27047
ALA	Aland Islands	2009	2.83331
ALB	Albania	2009	5.46962	1.50228	15.317	2.48858	14.8897			4.84097
AND	Andorra	2009	4.94251		13.1559		11.356
ANT	Netherlands Antilles	2009	5.02911	0.069638
ARE	United Arab Emirates	2009	9.12504	4.33611	18.9068	5.53555	15.8574			7.20934
ARG	Argentina	2009	9.7904	4.65971	19.0121	5.93621	17.5242			10.985
ARM	Armenia	2009	5.72326	1.5018	15.288	2.15732	14.9028			6.2519	34.1
ASM	American Samoa	2009		-1.79854			10.9371
ATA	Antarctica	2009		-5.59403
ATF	French Southern and Antarctic Lands	2009
ATG	Antigua and Barbuda	2009	4.27986	-1.25023	13.1416	0.187649	11.3656			2.20937
AUS	Australia	2009	9.43753	5.39901	19.7621	6.83118	16.8924			13.0894
AUT	Austria	2009	7.99841	4.11128	17.9663	5.98537	15.937			8.41832
AZE	Azerbaijan	2009	6.82721	2.60117	17.2782	3.79079	16.0069			6.00746	10.9
BDI	Burundi	2009	3.52527	-1.5825	12.1584	0.55376	16.0279			6.43541
BEL	Belgium	2009	9.29291	4.3688	18.4601	6.18581	16.1947			7.89503
BEN	Benin	2009	5.12407	-0.249257	15.3742	1.88471	16.0392			9.99862	35.2
BFA	Burkina Faso	2009	5.45093	-0.27114	14.3252	2.12204	16.5346			9.94676	46.7
BGD	Bangladesh	2009	6.76686	3.4643	17.7818	4.62965	18.8255			7.39018
BGR	Bulgaria	2009	7.00849	3.40278	17.5686	3.91525	15.823			6.46763	20.7
BHR	Bahrain	2009	6.09491	2.30813	16.8931	3.13282	13.9951			5.743
BHS	Bahamas	2009	4.72098	0.394303	14.3119	2.05674	12.7793			3.63413
BIH	Bosnia and Herzegovina	2009	6.2448	2.31996	16.8416	2.84868	15.1604			6.82807
BLM	Saint Barthelemy	2009	3.965
BLR	Belarus	2009	7.68478	3.38604	17.9147	3.89607	16.0675			6.72569	5.4
BLZ	Belize	2009	3.44968	-0.565229	13.0592	0.290396	12.6569			5.70044
BMU	Bermuda	2009	3.01745	-0.438257	13.0513	1.75896	11.0919
BOL	Bolivia	2009	7.25912	1.63394	16.472	2.85302	16.0937			10.4355	51.3
BRA	Brazil	2009	10.8473	6.03655	19.7213	7.3903	19.0972			12.2849	13.3
BRB	Barbados	2009	5.19592	-0.0222456	14.3007	1.52446	12.5371
BRN	Brunei Darussalam	2009	6.27621	1.15603	15.9642	2.37326	12.8664			5.97889
BTN	Bhutan	2009	2.66464	0.357674	12.8706	0.234881	13.47			4.52952
BVT	Bouvet Island	2009
BWA	Botswana	2009	5.4858	1.08248	15.2972	2.31321	14.5123			9.40582	19.3
CAF	Central African Republic	2009	2.10065	-1.91142	12.366	0.683969	15.2883			12.4962
CAN	Canada	2009	10.735	6.26107	20.0449	7.22318	17.3309			11.1613
CCK	Cocos (Keeling) Islands	2009
CHE	Switzerland	2009	8.43067	4.05635	17.5437	6.29066	15.8624			7.89993
CHL	Chile	2009	8.40337	3.97889	18.0173	5.14937	16.6387			8.01161	25.3
CHN	China	2009	11.6941	8.09264	22.7635	8.51524	21.0094			12.4081
CIV	Cote d'Ivoire	2009	6.25731	1.3392	15.583	3.18955	16.7954
CMR	Cameroon	2009	5.70716	1.62948	15.7137	3.15193	16.815			11.2313
COD	Democratic Republic of the Congo	2009	6.23408	1.88539	14.8842	2.90486	17.972			13.297
COG	Congo	2009	6.43756	-0.537067	14.3492	2.26109	15.1894			9.9058
COK	Cook Islands	2009		-3.54219
COL	Colombia	2009	8.74828	3.83695	18.0266	5.45456	17.6314			9.40819	40.3
COM	Comoros	2009		-3.26675	11.7036	-0.664	13.4326			2.00107
CPV	Cape Verde	2009	3.53163	-1.34197	12.626	0.537555	13.0953
CRI	Costa Rica	2009	6.79875	2.10924	15.8439	3.38041	15.317			5.67023
CUB	Cuba	2009	6.83468	2.63699	17.2133	4.1284	16.2401			8.15017
CXR	Christmas Island	2009
CYM	Cayman Islands	2009	4.07615	-0.587743	13.2376		10.902
CYP	Cyprus	2009	6.88467	1.53601	15.9088	3.15881	13.9021			5.65044
CZE	Czech Republic	2009	8.36777	4.0744	18.4942	5.32656	16.1615			7.83722	9
DEU	Germany	2009	10.2535	6.25273	20.3962	8.13528	18.221			10.1712
DJI	Djibouti	2009	3.62401	-1.21513	13.0434	0.181486	13.6172			2.94444
DMA	Dominica	2009		-2.49726	11.7625	-0.695372	11.1704
DNK	Denmark	2009	7.38333	3.48997	17.6113	5.76758	15.5244			7.45352
DOM	Dominican Republic	2009	6.91111	2.28975	16.8382	3.86889	16.0946			4.41772	42.1
DZA	Algeria	2009	8.99786	3.34339	18.6144	4.92153	17.3823			7.2498
ECU	Ecuador	2009	8.07049	2.76695	17.3594	4.13548	16.5028			7.12069	36
EGY	Egypt	2009	10.3407	4.76299	19.1041	5.24166	18.2031			8.25021
ERI	Eritrea	2009	3.65928	-1.41708	13.1488	0.618798	15.3402
ESH	Western Sahara	2009	4.55191	-2.48052
ESP	Spain	2009	10.4721	5.50419	19.4793	7.31254	17.652			9.46162
EST	Estonia	2009	6.82384	2.01233	16.5064	2.9776	14.1041			4.08873	15.8
ETH	Ethiopia	2009	5.58323	1.26177	15.6965	3.47931	18.2617			11.2143
FIN	Finland	2009	9.22977	4.36231	17.789	5.52738	15.4905			6.99794
FJI	Fiji	2009	0.639604	-0.283172	13.6495	1.05453	13.6552			5.66988
FLK	Falkland Islands (Malvinas)	2009		-4.08995
FRA	France	2009	10.4942	6.10148	19.6922	7.89866	17.9854			9.90937
FRO	Faroe Islands	2009	2.2431	-1.40242	13.2634	0.787611	10.7916
FSM	Micronesia, Federated States of	2009			12.0358	-1.2819	11.5518
GAB	Gabon	2009	6.36797	0.362558	14.5787	2.48751	14.2259			8.39841
GBR	United Kingdom	2009	10.3861	5.77954	19.9751	7.74454	17.9471			9.50059
GEO	Georgia	2009	6.03552	1.92414	15.6514	2.37647	15.2996			3.20735	17.4
GGY	Guernsey	2009	3.38237
GHA	Ghana	2009	6.84985	1.80714	15.8578	3.25727	16.9815			11.0027
GIB	Gibraltar	2009	1.98147	-1.84162
GIN	Guinea	2009	4.25228	-0.111312	14.5615	1.52821	16.1872			11.0525
GLP	Guadeloupe	2009	5.46967	0.420905
GMB	Gambia	2009	4.13678	-1.55538	12.9863	-0.104648	14.3095			7.21213
GNB	Guinea-Bissau	2009		-2.88598	12.366	-0.191406	14.2835			7.92454
GNQ	Equatorial Guinea	2009	4.01274	-2.43703	15.346	2.23696	13.469
GRC	Greece	2009	8.38201	4.07577	18.3684	5.7986	16.2303			7.4166
GRD	Grenada	2009	3.35602	-1.7294	12.4412	-0.259706	11.555			0.963937
GRL	Greenland	2009	1.86454	-1.25674	13.2634	0.237214	10.9389
GTM	Guatemala	2009	6.76467	2.15258	16.3387	3.63055	16.484			9.47266
GUF	French Guiana	2009	4.74321	-0.305765
GUM	Guam	2009	5.3585	0.489898			11.9743
GUY	Guyana	2009	3.91339	-0.898942	14.2639	0.705849	13.5288			6.36819
HKG	Hong Kong	2009	6.69392	3.66786	17.4263	5.36619	15.7575			4.96981
HMD	Heard Island and McDonald Islands	2009
HND	Honduras	2009	6.57035	1.57134	15.8715	2.68016	15.8147			7.79585	58.8
HRV	Croatia	2009	7.57749	2.72714	16.8861	4.13735	15.3037			4.92267	20.5
HTI	Haiti	2009	4.48193	-1.14206	14.632	1.88474	16.1033			4.59915
HUN	Hungary	2009	7.70707	3.57343	17.7029	4.8626	16.1204			7.46863	12.3
IDN	Indonesia	2009	8.98543	4.89386	19.9316	6.29079	19.2897			12.6268	14.2
IMN	Isle of Man	2009	3.51442				11.3332
IND	India	2009	10.6287	6.50605	21.3992	7.21918	20.9173			11.2184	29.8
IOT	British Indian Ocean Territory	2009
IRL	Ireland	2009	7.68221	3.21721	17.5125	5.45336	15.3274			7.0591
IRN	Iran (Islamic Republic of)	2009	10.3306	5.1348	20.1381	5.89347	18.111			8.11153
IRQ	Iraq	2009	9.02662	3.40757	18.4628	4.71547	17.2157			5.68898
ISL	Iceland	2009	5.88766	2.78519	14.5351	2.55131	12.6714			5.30524
ISR	Israel	2009	8.64146	3.82685	17.9818	5.3302	15.8285			7.87325
ITA	Italy	2009	10.8186	5.69492	19.8109	7.68988	17.8947			9.62289
JAM	Jamaica	2009	6.11509	1.12655	15.9663	2.49527	14.8018			5.23378	16.5
JEY	Jersey	2009	3.34242
JOR	Jordan	2009	7.8312	2.45435	16.9016	3.17046	15.593			5.17647
JPN	Japan	2009	10.8625	6.84067	20.8195	8.5242	18.6679			11.124
KAZ	Kazakhstan	2009	8.78848	4.20754	19.1824	4.74761	16.5939			9.32509	8.2
KEN	Kenya	2009	6.02926	1.72442	16.3292	3.6115	17.486			7.24286
KGZ	Kyrgyzstan	2009	5.80478	1.9419	15.6647	1.54545	15.4988			4.65812	31.7
KHM	Cambodia	2009	5.21746	0.548769	15.2344	2.34199	16.4648			10.7297	23.9
KIR	Kiribati	2009		-3.9358	10.605	-2.06258	11.5186
KNA	Saint Kitts and Nevis	2009	3.14684	-2.08998	12.4698	-0.344053	10.8535			1.60744
KOR	Korea, Republic of	2009	9.825	6.01429	20.0477	6.80454	17.711			9.14504
KWT	Kuwait	2009	8.01946	3.77064	18.2656	4.6626	14.8737			7.20564
LAO	Lao People's Democratic Republic	2009	5.32268	0.852759	13.8018	1.76351	15.6325			9.40317
LBN	Lebanon	2009	6.90709	2.51301	16.8559	3.55933	15.2462			1.79854
LBR	Liberia	2009		-1.48479	13.1769	0.144227	15.1562			5.07079
LBY	Libyan Arab Jamahiriya	2009	8.86063	3.22215	17.9477	4.13293	15.6415			5.85793
LCA	Saint Lucia	2009	4.14975	-1.14781	12.8611	0.162636	12.0737
LIE	Liechtenstein	2009	3.91487		10.9152	1.57405	10.4914
LKA	Sri Lanka	2009	6.45753	2.09839	16.3939	3.73929	16.8335			6.14329	8.9
LSO	Lesotho	2009	4.38943	-0.319324	14.5632	0.535775	14.5039			6.75617
LTU	Lithuania	2009	6.37631	2.21906	16.3345	3.61227	14.967			6.97626	20.5
LUX	Luxembourg	2009	6.12044	1.78899	16.1566	3.91485	13.1179			4.95004
LVA	Latvia	2009	6.08798	1.8447	15.8135	3.25331	14.5771			7.13921	20.9
MAC	Macau	2009	1.89918	1.23428	14.1911	3.05933	13.1643
MAF	Saint Martin	2009	3.66356				10.3029
MAR	Morocco	2009	8.18514	3.10203	17.776	4.50985	17.2723			2.71343
MCO	Monaco	2009	2.52228			1.71516	10.501
MDA	Republic of Moldova	2009	5.05724		15.3308	1.69367	15.0868			3.10837	26.3
MDG	Madagascar	2009	4.37014	0.1385	14.4552	2.14597	16.8357			11.3938
MDV	Maldives	2009		-1.34542	13.8805	0.685437	12.7939
MEX	Mexico	2009	10.3384	5.31999	19.926	6.79717	18.5761			10.756
MHL	Marshall Islands	2009			11.5393	-1.88311	10.8652
MKD	The former Yugoslav Republic of Macedonia	2009	5.89108	1.90695	15.9786	2.23147	14.5377			5.16591
MLI	Mali	2009	5.42128	-0.76772	13.9533	2.19327	16.503			10.7282	43.6
MLT	Malta	2009	5.61165	0.530581	14.6872	2.09179	12.9299			5.11799
MMR	Burma	2009	6.38547	1.5764	16.1562		17.7546			11.9307
MNE	Montenegro	2009	4.91069	1.08507	14.4177	1.42507	13.3347				6.8
MNG	Mongolia	2009	5.57846	1.27441	16.2182	1.52254	14.7974			10.1932
MNP	Northern Mariana Islands	2009	3.54918				10.9201
MOZ	Mozambique	2009	6.15812	2.22789	14.7596	2.37273	16.9788			12.5858
MRT	Mauritania	2009	4.8941	-0.274687	14.5719	1.10758	15.0688			6.46614
MSR	Montserrat	2009		-3.88928
MTQ	Martinique	2009	5.97435	0.370832
MUS	Mauritius	2009	5.37912	0.803968	15.1229	2.17868	14.0366			3.19048
MWI	Malawi	2009	5.48875	0.474394	13.8701	1.61555	16.4778			8.95208
MYS	Malaysia	2009	9.13901	4.63557	19.1334	5.30951	17.1355			10.1011	3.8
MYT	Mayotte	2009	1.71807
NAM	Namibia	2009	5.5038	1.25054	14.9733	2.18335	14.5821			10.2688	28.7
NCL	New Caledonia	2009	4.38944	0.533929	14.8626		12.4141			1.09861
NER	Niger	2009	4.61872	-0.278035	13.9565	1.68587	16.5674			7.1507
NFK	Norfolk Island	2009
NGA	Nigeria	2009	8.70293	2.87114	18.0892	5.13274	18.8603			11.1063	46
NIC	Nicaragua	2009	5.91055	0.989169	15.3316	2.12594	15.5501			7.37805	42.5
NIU	Niue	2009		-5.88171
NLD	Netherlands	2009	9.19676	4.68064	18.9476	6.75464	16.6207			8.44891
NOR	Norway	2009	8.7925	4.72301	17.7714	5.93714	15.3901			7.93487
NPL	Nepal	2009	4.7152	0.945547	15.1018	2.5572	17.0961			6.96519
NRU	Nauru	2009		-3.42498
NZL	New Zealand	2009	7.48267	3.67455	17.2912	4.77873	15.2747			7.26285
OMN	Oman	2009	8.4765	2.59627	17.4653	3.87926	14.8315			5.80333
PAK	Pakistan	2009	9.03252	4.28026	18.8925	5.12322	18.9306			7.0553
PAN	Panama	2009	6.53787	1.76411	15.9672	3.25521	15.0851			6.68308	33.4
PCN	Pitcairn Islands	2009
PER	Peru	2009	8.00203	3.37468	17.7544	4.79745	17.1829			7.72925	33.5
PHL	Philippines	2009	7.70466	3.94771	18.1301	5.12595	18.3334			11.1779	26.2711
PLW	Palau	2009			12.2502	-1.61847	9.92054
PNG	Papua New Guinea	2009	4.75449	1.1307	15.4435	2.06871	15.7167			8.03126	39.9
POL	Poland	2009	9.46954	4.8499	19.5134	6.07873	17.4571			7.98566	17.6
PRI	Puerto Rico	2009	8.19692	2.958		4.56836	15.1347			2.56495
PRK	Korea, Democratic People's Republic of	2009	4.10972	2.84178	18.136		17.0089			8.45533
PRT	Portugal	2009	9.14609	3.87798	17.814	5.49607	16.1734			8.12089
PRY	Paraguay	2009	7.15332	1.8305	15.3235	2.7682	15.6284			9.93572	35.1
PSE	Palestine	2009	7.41135	1.48616	14.5528	1.98351	15.1244				26.2
PYF	French Polynesia	2009	4.24405	-0.432107	13.6794		12.489
QAT	Qatar	2009	7.85234	3.05362	18.083	4.58291	14.28
REU	Reunion	2009	6.14445	0.951318
ROU	Romania	2009	7.91353	3.81782	18.2152	5.10196	16.8295			6.49975	21.1
RUS	Russia	2009	11.3549	6.70457	21.1771	7.10877	18.7769			12.5793	13
RWA	Rwanda	2009	4.01359	-1.27107	13.2634	1.6694	16.1206			6.7696
SAU	Saudi Arabia	2009	10.3025	5.22624	19.9994	6.06169	17.1264			7.9219
SDN	Sudan	2009	7.27261	1.6771	16.3105	3.97311	17.3793			12.7791	46.5
SEN	Senegal	2009	5.82995	0.776044	15.5818	2.55046	16.3477			10.1837
SGP	Singapore	2009	6.31916	3.66569	16.9865	5.25961	15.4225			8.03916
SGS	South Georgia South Sandwich Islands	2009
SHN	Saint Helena	2009		-4.90088
SJM	Svalbard	2009
SLB	Solomon Islands	2009		-2.61088	12.1774	-0.514557	13.1515
SLE	Sierra Leone	2009	3.07363	-2.12051	13.3889	0.897708	15.5467			9.21911
SLV	El Salvador	2009	6.29836	1.66127	15.6785	3.02825	15.6108			6.10551	37.8
SMR	San Marino	2009	4.0657				10.3232
SOM	Somalia	2009	2.75224	-1.26001	13.3009		16.0516			2.87526
SPM	Saint Pierre and Miquelon	2009	0.027249	-3.26675
SRB	Serbia	2009	7.62871	3.34241	17.6469	3.75225	15.8062
STP	Sao Tome and Principe	2009		-3.08851	11.426	-1.62723	12.0269				61.7
SUR	Suriname	2009	5.16867	0.34288	14.7218	1.35465	13.1471			6.57925
SVK	Slovakia	2009	6.88979	3.21317	17.343	4.48452	15.4994			7.16156	12
SVN	Slovenia	2009	6.57565	2.4662	16.5495	3.91691	14.5283			6.31891	12.7
SWE	Sweden	2009	8.92362	4.8544	17.5939	6.06298	16.0454			7.55929
SWZ	Swaziland	2009	4.73171	0.299319	13.8596	1.14571	13.9755			5.86769	63
SYC	Seychelles	2009	2.43246	-1.4235	13.5154	-0.165553	11.3771
SYR	Syrian Arab Republic	2009	8.07369	3.3887	17.9419		16.8392			4.44851
TCA	Turks and Caicos Islands	2009	2.4666	-1.70221	12.0989		10.3172
TCD	Chad	2009	4.29471	-1.83283	13.105	2.225	16.2588			11.1695
TGO	Togo	2009	4.72163	-0.269187	14.3362	1.15152	15.6432			9.45321
THA	Thailand	2009	9.32221	4.86421	19.4482	5.57485	18.0134			9.57216	17.9
TJK	Tajikistan	2009	4.88529	2.63884	14.8587	1.60533	15.819			5.97461
TKL	Tokelau	2009
TKM	Turkmenistan	2009	7.41841	2.43027	17.7343	3.00639	15.4207			5.53962
TLS	Timor-Leste	2009	2.78573		12.1192	-0.200893	13.8627
TON	Tonga	2009		-3.0485	11.7906	-1.14406	11.5465				22.5
TTO	Trinidad and Tobago	2009	7.29992	1.9577	17.6936	2.96178	14.0944			4.7185
TUN	Tunisia	2009	7.7981	2.52616	17.0258	3.77172	16.1611			-3.56284
TUR	Turkey	2009	9.21252	5.04557	19.4426	6.4209	18.0819			9.07056	4.4
TUV	Tuvalu	2009				-3.60817	9.19095
TWN	Taiwan	2009	9.01563	5.31673
TZA	United Republic of Tanzania	2009	5.72543	1.0862	15.6384	3.0619	17.6047			12.137
UGA	Uganda	2009	5.13347	0.682455	15.0326	2.69628	17.2833			10.0699	24.5
UKR	Ukraine	2009	8.4987	4.92363	19.3764	4.76412	17.6453			7.69858	5.8
UMI	United States Minor Outlying Islands	2009
URY	Uruguay	2009	7.14455	2.16547	15.9043	3.41646	15.0283			5.88673	21
USA	United States	2009	12.8792	8.2225	22.3861	9.57628	19.5416			13.0241
UZB	Uzbekistan	2009	7.92697	3.75982	18.5034	3.49094	17.1394			6.92669
VAT	Holy See (Vatican City)	2009	-0.989244
VCT	Saint Vincent and the Grenadines	2009	1.91329		12.3503	-0.393157	11.6014			1.0438
VEN	Venezuela	2009	9.38002	4.42803	19.0432	5.79733	17.1675			10.3014	31.8
VGB	British Virgin Islands	2009	2.91242	-3.08851
VIR	United States Virgin Islands	2009	5.11953	-0.209537			11.5778
VNM	Viet Nam	2009	8.29059	4.32323	18.7626	4.66358	18.2701			8.64244
VUT	Vanuatu	2009	2.25612	-3.02908	11.6729	-0.494172	12.3492
WLF	Wallis and Futuna Islands	2009
WSM	Samoa	2009		-2.21641	12.1961	-0.575617	12.1265
YEM	Yemen	2009	7.45797	1.54764	16.9749	3.32643	16.949			2.77259
ZAF	South Africa	2009	9.43289	5.32107	19.9847	5.64962	17.7286			10.4394
ZMB	Zambia	2009	6.41348	2.00404	14.7263	2.7297	16.4188			12.4264
ZWE	Zimbabwe	2009	6.0228	1.95317	15.9245	2.09889	16.4344			10.7037
ABW	Aruba	2008	4.75318	-0.224557	14.7351	1.02674	11.5263
AFG	Afghanistan	2008	5.85825	0.35701	15.2546	2.32146	17.0937			2.1994
AGO	Angola	2008	6.86486	1.29409	17.1177	4.43293	16.8033	8.1038	9.75805	6.24202	36.6
AIA	Anguilla	2008	2.34106
ALA	Aland Islands	2008	3.21368
ALB	Albania	2008	5.86661	1.45302	15.3539	2.55578	14.8964	7.02233	7.8307	4.95094	12.4
AND	Andorra	2008	4.94371		13.1976	1.31158	11.3576
ANT	Netherlands Antilles	2008	5.06655	-0.00152116
ARE	United Arab Emirates	2008	9.12267	4.26092	18.884	5.75408	15.7471	7.2589	10.0833	7.1554
ARG	Argentina	2008	9.75088	4.65353	19.0708	6.00636	17.5139	10.897	11.4897	11.3241
ARM	Armenia	2008	5.90303	1.51676	15.531	2.45634	14.9058	6.59496	8.08175	6.19808	27.6
ASM	American Samoa	2008	1.75427	-1.74922			10.9514
ATA	Antarctica	2008		-6.28718
ATF	French Southern and Antarctic Lands	2008
ATG	Antigua and Barbuda	2008	4.2047	-1.37821	13.0823	0.29814	11.3545			2.12942
AUS	Australia	2008	9.41451	5.36898	19.7456	6.96133	16.8718	10.969	11.7131	12.5308
AUT	Austria	2008	8.05826	4.14929	18.046	6.05825	15.9344	8.34191	9.02331	7.9639
AZE	Azerbaijan	2008	6.9126	2.81525	17.3852	3.88881	15.9861	7.87185	9.73738	6.26504	13.2
BDI	Burundi	2008	3.29664	-1.70876	12.1584	0.477249	15.9927			6.36604
BEL	Belgium	2008	9.3684	4.44379	18.4588	6.25404	16.1867	9.10816	9.16068	7.86592
BEN	Benin	2008	4.79079	-0.303215	15.317	1.89213	16.0098	8.54403	8.86596	9.98447
BFA	Burkina Faso	2008	5.46139	-0.380499	14.3449	2.12235	16.504			9.84931
BGD	Bangladesh	2008	6.77963	3.35183	17.7191	4.51777	18.8144	10.0145	11.491	5.87212
BGR	Bulgaria	2008	7.31781	3.45665	17.7432	3.97624	15.8294	8.24675	9.41574	6.54692	21.8
BHR	Bahrain	2008	6.04737	2.25801	16.994	3.24692	13.9251	4.75961	8.0635	5.77144
BHS	Bahamas	2008	4.96603	0.502356	13.8596	2.10981	12.7616			3.96533
BIH	Bosnia and Herzegovina	2008	6.60789	2.35761	16.8156	2.92916	15.1609	6.98249	8.01876	6.7083
BLM	Saint Barthelemy	2008	3.9605
BLR	Belarus	2008	7.51476	3.43651	17.9557	4.10699	16.0697	9.43747	9.63849	6.52016	6.1
BLZ	Belize	2008	3.32955	-0.805913	13.0193	0.313807	12.6319			5.33754
BMU	Bermuda	2008	3.01747	-0.450907	12.8706	1.80991	11.0863
BOL	Bolivia	2008	7.26809	1.5835	16.4224	2.81387	16.0773	9.07943	9.95242	11.2627	57.3
BRA	Brazil	2008	10.8333	6.03931	19.7757	7.41065	19.0873	12.1588	12.9511	13.1425	14.1
BRB	Barbados	2008	5.23533	-0.0325232	14.303	1.51327	12.5329
BRN	Brunei Darussalam	2008	6.21972	1.11633	16.121	2.66675	12.85	5.80513	8.43752	5.8861
BTN	Bhutan	2008	0.975023	0.125751	12.9521	0.229677	13.4517			3.52002
BVT	Bouvet Island	2008
BWA	Botswana	2008	5.60438	1.06918	15.4209	2.40812	14.4925	7.59995	8.26243	11.0464
CAF	Central African Republic	2008	1.59987	-1.90515	12.366	0.685805	15.2696			12.876	62
CAN	Canada	2008	10.7659	6.33078	20.1147	7.3412	17.3194	10.5086	11.5732	12.2059
CCK	Cocos (Keeling) Islands	2008
CHE	Switzerland	2008	8.48027	4.0775	17.5141	6.31274	15.8499	7.84016	8.50635	7.88133
CHL	Chile	2008	8.31839	3.98139	18.0901	5.19217	16.6277	9.206	9.79754	7.91322
CHN	China	2008	11.7407	8.02423	22.6742	8.41667	21.0044	13.1329	14.2455	12.4038
CIV	Cote d'Ivoire	2008	6.25507	1.27814	15.743	3.18738	16.7736	9.08742	9.58098
CMR	Cameroon	2008	5.67107	1.61317	15.5283	3.14941	16.7895	9.65802	9.89985	11.2768
COD	Democratic Republic of the Congo	2008	6.28102	1.79778	14.9115	2.95522	17.9396	11.0648	11.1483	13.3335
COG	Congo	2008	6.44742	-0.569161	14.0849	2.47309	15.1591	7.91418	8.80224	9.77234
COK	Cook Islands	2008		-3.51057
COL	Colombia	2008	8.70989	3.75554	17.9923	5.4974	17.62	10.0837	11.0517	9.49092	42
COM	Comoros	2008		-3.21913	11.7036	-0.658789	13.4082			4.29532
CPV	Cape Verde	2008	3.59926	-1.3819	12.5638	0.581843	13.0895
CRI	Costa Rica	2008	6.77418	2.11799	15.9351	3.39555	15.3038	7.2613	7.68151	4.97466
CUB	Cuba	2008	6.76801	2.62911	17.2314	4.10769	16.2394	8.79747	9.03755	7.08979
CXR	Christmas Island	2008
CYM	Cayman Islands	2008	4.09976	-0.620752	13.2947		10.8766
CYP	Cyprus	2008	6.91442	1.53061	15.9603	3.23165	13.8897	5.57784	6.42032	5.56452
CZE	Czech Republic	2008	8.27691	4.13009	18.5753	5.46046	16.1558	8.81131	9.38012	7.31851	8.6
DEU	Germany	2008	10.2635	6.30078	20.4776	8.22873	18.2236	10.8191	10.9615	10.2102
DJI	Djibouti	2008	3.36617	-1.22775	13.1198	-0.000895061	13.6043			3.13549
DMA	Dominica	2008		-2.56149	11.7625	-0.757389	11.1688
DNK	Denmark	2008	7.43878	3.53678	17.6647	5.8653	15.5191	8.64615	8.97006	7.44238
DOM	Dominican Republic	2008	6.98112	2.29828	16.8796	3.87419	16.0811	7.79119	8.81479	5.13673	44.2
DZA	Algeria	2008	8.9996	3.41772	18.5302	5.14166	17.3654	8.64597	10.7435	6.95403
ECU	Ecuador	2008	8.00724	2.73586	17.2109	4.1233	16.486	8.40918	9.60079	6.49336	35.1
EGY	Egypt	2008	10.3362	4.70097	19.0977	5.09263	18.1847	10.1273	10.856	8.2099	21.6
ERI	Eritrea	2008	3.73645	-1.4921	12.9345	0.32222	15.3197	7.10069	7.9283	5.54518
ESH	Western Sahara	2008	4.55607	-2.48052
ESP	Spain	2008	10.4964	5.55601	19.6124	7.39943	17.6432	10.0925	10.5044	9.36272
EST	Estonia	2008	6.77242	2.06521	16.6772	3.18577	14.106	6.91364	7.71957	3.98192	19.7
ETH	Ethiopia	2008	5.71346	1.2054	15.667	3.29831	18.2353	10.5145	11.0065	11.1791
FIN	Finland	2008	9.22688	4.42821	17.8515	5.6481	15.4857	8.8653	9.15975	6.99165
FJI	Fiji	2008	1.33258	-0.289363	13.8907	1.25937	13.645			2.83321	35.2
FLK	Falkland Islands (Malvinas)	2008		-4.08995
FRA	France	2008	10.5371	6.13672	19.7337	7.98056	17.9802	10.7298	11.3251	9.87122
FRO	Faroe Islands	2008	2.44552	-1.40116	13.3546	0.880813	10.792
FSM	Micronesia, Federated States of	2008			11.7036	-1.34193	11.5567
GAB	Gabon	2008	6.39941	0.366724	14.5369	2.75273	14.2033	7.22257	8.56556	10.8067
GBR	United Kingdom	2008	10.3911	5.83869	20.0722	7.93446	17.9395	10.2563	11.0156	9.4658
GEO	Georgia	2008	6.19674	1.9589	15.6745	2.54939	15.2934	7.67629	8.45706	4.68293	17.7
GGY	Guernsey	2008	3.39323
GHA	Ghana	2008	6.85895	1.78613	16.028	3.35089	16.956	9.88952	10.0212	11.2075
GIB	Gibraltar	2008	1.89444	-1.89021
GIN	Guinea	2008	4.29305	-0.106127	14.5079	1.50759	16.1599			11.2128
GLP	Guadeloupe	2008	5.6153	0.420905
GMB	Gambia	2008	4.08934	-1.55538	12.9256	-0.0348282	14.2772			7.46225
GNB	Guinea-Bissau	2008		-2.88598	12.3343	-0.146058	14.261			8.15619
GNQ	Equatorial Guinea	2008	3.56814	-2.43703	15.3203	2.73694	13.439
GRC	Greece	2008	8.45682	4.08852	18.3985	5.87107	16.2302	8.64077	9.01221	7.33974
GRD	Grenada	2008	3.29486	-1.74968	12.4698	-0.191187	11.5515			0.946238
GRL	Greenland	2008	2.79303	-1.24268	13.4001	0.553643	10.9389
GTM	Guatemala	2008	6.72048	2.01916	16.2527	3.66706	16.4622	8.28152	8.75863	9.13631
GUF	French Guiana	2008	4.53557	-0.332638
GUM	Guam	2008	5.4138	0.495184			11.9723
GUY	Guyana	2008	4.05127	-0.879477	14.2592	0.653677	13.5253			3.89182
HKG	Hong Kong	2008	6.71142	3.65458	17.4681	5.39035	15.7554	6.13729	7.9986	4.91998
HMD	Heard Island and McDonald Islands	2008
HND	Honduras	2008	6.56666	1.59412	15.9757	2.62392	15.7978	8.05172	8.59748	7.86783	59.2
HRV	Croatia	2008	7.65352	2.77898	16.9668	4.25507	15.3049	7.97343	8.48741	4.8986
HTI	Haiti	2008	4.09623	-1.56686	14.7024	1.87924	16.0882	7.29363	8.41008	4.97326
HUN	Hungary	2008	7.99438	3.63024	17.82	5.05356	16.1219	8.48484	8.90775	7.4557	12.4
IDN	Indonesia	2008	8.96879	4.84719	19.8375	6.23489	19.2766	11.4854	12.259	11.2424	15.4
IMN	Isle of Man	2008	3.60183				11.3234
IND	India	2008	10.5576	6.4318	21.3072	7.10996	20.9031	12.3082	13.315	10.835
IOT	British Indian Ocean Territory	2008
IRL	Ireland	2008	7.6994	3.27166	17.5714	5.61215	15.3173	8.88651	9.57603	7.18435
IRN	Iran (Islamic Republic of)	2008	10.4084	5.08826	20.1189	5.8749	18.0995	10.1567	11.5955	8.04112
IRQ	Iraq	2008	8.87469	2.9833	18.3497	4.87986	17.1884	8.17566	10.0275	5.85306
ISL	Iceland	2008	6.10214	2.75797	14.5667	2.86786	12.668	6.02611	5.90591	5.88357
ISR	Israel	2008	8.6118	3.88175	18.039	5.3656	15.8046	7.48706	8.27265	7.81427
ITA	Italy	2008	10.8196	5.75132	19.9185	7.77987	17.8901	9.97885	10.5278	9.56058
JAM	Jamaica	2008	6.17341	1.0862	16.2972	2.6157	14.7983	6.50219	7.19361	5.08016	12.3
JEY	Jersey	2008	3.82739
JOR	Jordan	2008	7.70244	2.42358	16.8765	3.08976	15.571	6.54377	7.6983	5.0816
JPN	Japan	2008	10.8676	6.8686	20.9112	8.48657	18.668	10.2486	10.6203	11.0816
KAZ	Kazakhstan	2008	8.83277	4.23487	19.2526	4.89366	16.5675	9.82111	11.0478	10.0356	12.1
KEN	Kenya	2008	5.9638	1.71262	16.142	3.5806	17.4595	9.35499	10.22	7.85132
KGZ	Kyrgyzstan	2008	5.91637	1.96459	15.5538	1.63704	15.4867	7.326	8.20645	5.43897	31.7
KHM	Cambodia	2008	5.09414	0.409444	15.1955	2.33716	16.4498	9.63018	10.3939	11.1744	34
KIR	Kiribati	2008		-3.9358	10.9152	-2.00215	11.4972
KNA	Saint Kitts and Nevis	2008	3.15696	-2.10513	12.4266	-0.308347	10.8414			1.51951
KOR	Korea, Republic of	2008	9.83676	5.99885	20.0452	6.90997	17.7063	9.51637	10.3434	9.32231
KWT	Kuwait	2008	8.05032	3.74076	18.2311	4.99317	14.8107	6.45897	9.44408	7.12448
LAO	Lao People's Democratic Republic	2008	5.0919	0.658054	13.7944	1.6945	15.6148			9.08443
LBN	Lebanon	2008	7.1604	2.43852	16.6644	3.36141	15.2288	6.46397	6.99549	0.708356
LBR	Liberia	2008	0.680539	-1.48386	13.2634	-0.162471	15.1165			5.40672
LBY	Libyan Arab Jamahiriya	2008	8.8474	3.21153	17.8399	4.5344	15.6276	7.21156	9.792	5.81413
LCA	Saint Lucia	2008	4.099	-1.17762	12.8893	0.158175	12.0595
LIE	Liechtenstein	2008	3.90119		11.1516	1.59522	10.4835
LKA	Sri Lanka	2008	6.47439	2.0947	16.3176	3.7066	16.8235	7.66172	9.33725	4.45684
LSO	Lesotho	2008	4.34542	-0.522359	14.5493	0.488989	14.4947			6.52811
LTU	Lithuania	2008	6.79853	2.30135	16.5039	3.85943	14.9781	8.50496	8.54788	6.83642	20.3
LUX	Luxembourg	2008	6.28633	1.86901	16.2078	4.00668	13.0994	6.17981	7.04447	4.89903
LVA	Latvia	2008	6.42252	1.92297	15.8827	3.51659	14.5936	7.23842	8.06843	7.12725	26.4
MAC	Macau	2008	1.89918	1.19316	14.107	3.03163	13.1368
MAF	Saint Martin	2008	3.85092				10.2879
MAR	Morocco	2008	8.09772	3.07967	17.7839	4.48732	17.2607	8.76189	9.32858
MCO	Monaco	2008	2.53666			1.93431	10.4838
MDA	Republic of Moldova	2008	5.37073		15.3788	1.80085	15.0881	6.49466	8.12489	4.59867	26.4
MDG	Madagascar	2008	4.29279	0.136068	14.5024	2.24209	16.8076			11.0948
MDV	Maldives	2008		-1.40805	13.8239	0.637441	12.7994
MEX	Mexico	2008	10.3399	5.33141	19.9778	7.00222	18.5602	10.6823	11.6537	10.5518
MHL	Marshall Islands	2008			11.503	-1.87872	10.8632
MKD	The former Yugoslav Republic of Macedonia	2008	6.13142	1.98289	16.0565	2.28585	14.5359	6.31915	7.22723	5.48906
MLI	Mali	2008	5.40608	-0.783882	13.8839	2.16765	16.4704			10.9576
MLT	Malta	2008	5.62403	0.610461	14.7553	2.14643	12.9224	4.17592	5.45746	5.03695
MMR	Burma	2008	6.25683	1.50562	16.0159		17.7479	10.0761	11.2452	11.2352
MNE	Montenegro	2008	5.47188	1.24521	14.8272	1.51256	13.3326				4.9
MNG	Mongolia	2008	5.48711	1.29327	16.121	1.72691	14.7824	8.28243	8.83467	10.0632
MNP	Northern Mariana Islands	2008	3.60937				10.9568
MOZ	Mozambique	2008	6.08883	2.2295	14.6655	2.40028	16.9508	7.66552	9.04987	12.765	54.7
MRT	Mauritania	2008	4.85143	-0.459705	14.4762	1.27684	15.0436			6.36303	42
MSR	Montserrat	2008		-3.88928
MTQ	Martinique	2008	6.0638	0.344164
MUS	Mauritius	2008	5.42126	0.786706	15.1425	2.26603	14.0339			3.09558
MWI	Malawi	2008	5.60145	0.494446	13.9533	1.4532	16.4477			9.20317
MYS	Malaysia	2008	9.11524	4.43088	19.1542	5.44237	17.1186	9.52993	10.4666	9.07625
MYT	Mayotte	2008	1.98379
NAM	Namibia	2008	5.51014	1.35946	15.0906	2.13848	14.5649	7.9555	8.50551	9.7697
NCL	New Caledonia	2008	4.37798	0.505166	15.004		12.3989
NER	Niger	2008	4.60662	-0.416789	13.7286	1.68702	16.5292			7.19669
NFK	Norfolk Island	2008
NGA	Nigeria	2008	8.78908	2.89816	18.3447	5.33785	18.8336	10.5755	11.4701	11.447
NIC	Nicaragua	2008	5.86067	0.87606	15.3022	2.13905	15.5373	8.13763	8.73222	7.37365
NIU	Niue	2008		-5.88171
NLD	Netherlands	2008	9.25564	4.72662	18.9697	6.83661	16.6156	9.16891	9.92645	8.41183
NOR	Norway	2008	8.77547	4.75059	17.734	6.11784	15.3775	8.3194	9.75108	8.56491
NPL	Nepal	2008	4.61031	0.787302	14.9189	2.52936	17.086	8.44322	10.046	6.44137
NRU	Nauru	2008		-3.48382
NZL	New Zealand	2008	7.446	3.676	17.3497	4.87106	15.2647	9.49749	10.2243	7.395
OMN	Oman	2008	8.3757	2.48568	17.4637	4.10932	14.7909	6.4082	9.65594	5.61978
PAK	Pakistan	2008	8.95764	4.22769	18.8849	5.13626	18.9099	10.2553	11.9227	7.08154
PAN	Panama	2008	6.53175	1.69941	15.8135	3.21423	15.0679	7.22621	8.12436	5.81519	33.8
PCN	Pitcairn Islands	2008
PER	Peru	2008	7.9808	3.38083	17.536	4.8005	17.1704	8.9249	9.74896	7.86725	37.3
PHL	Philippines	2008	7.65715	3.92455	18.1455	5.15677	18.3186	9.44982	10.9399	6.80022
PLW	Palau	2008			12.2502	-1.5448	9.91477
PNG	Papua New Guinea	2008	5.85291	1.10946	15.3834	2.08074	15.6935			7.28783
POL	Poland	2008	9.47182	4.88588	19.5694	6.27323	17.4564	10.2429	11.0883	8.098	17.1
PRI	Puerto Rico	2008	8.27034	2.96818		4.53945	15.1402			2.94444
PRK	Korea, Democratic People's Republic of	2008	3.87405	2.93645	18.1733		17.0037	8.09465	9.83652	8.25809
PRT	Portugal	2008	9.26599	3.88519	17.8294	5.56841	16.1724	8.49756	9.47477	7.07336
PRY	Paraguay	2008	7.10991	1.74013	15.2863	2.91799	15.6151	8.92402	9.58328	10.2304	37.9
PSE	Palestine	2008	7.36199	1.44362	14.5351	1.89814	15.0955
PYF	French Polynesia	2008	4.28408	-0.452368	13.6752		12.4794
QAT	Qatar	2008	7.74239	2.93327	18.0277	4.74728	14.1441	5.67023	10.2478
REU	Reunion	2008	6.0897	0.929898
ROU	Romania	2008	8.20267	3.91729	18.3764	5.31978	16.8378	9.28939	10.197	7.41322	22.4
RUS	Russia	2008	11.2739	6.75186	21.2631	7.41508	18.7766	11.0574	13.1433	13.3341	13.4
RWA	Rwanda	2008	3.74809	-1.37682	13.2043	1.5679	16.0928			6.40492
SAU	Saudi Arabia	2008	10.2618	5.16041	19.8516	6.25344	17.1018	8.82073	10.9177	7.86288
SDN	Sudan	2008	7.21573	1.51544	16.2129	3.99871	17.3556	11.3968	11.5228	12.8225
SEN	Senegal	2008	5.76201	0.545807	15.5096	2.59424	16.3194	8.57181	9.11953	10.3484
SGP	Singapore	2008	6.31961	3.64472	16.9871	5.2587	15.3923	7.01526	7.75778	8.09712
SGS	South Georgia South Sandwich Islands	2008
SHN	Saint Helena	2008		-4.90088
SJM	Svalbard	2008
SLB	Solomon Islands	2008		-2.5983	12.1584	-0.497099	13.1292
SLE	Sierra Leone	2008	2.953	-2.07505	13.4056	0.918536	15.5242			10.0909
SLV	El Salvador	2008	6.28406	1.66146	15.6943	3.06484	15.608	7.31628	8.04805	5.70811	40
SMR	San Marino	2008	3.94088			0.641754	10.3143
SOM	Somalia	2008	2.87001	-1.27322	13.307		16.0274			5.47394
SPM	Saint Pierre and Miquelon	2008	1.76173	-3.26675
SRB	Serbia	2008	8.00478	3.36509	17.7645	3.8971	15.8102	8.65029	8.8138
STP	Sao Tome and Principe	2008		-3.17366	11.3426	-1.69573	12.0051
SUR	Suriname	2008	5.07279	0.34288	14.7129	1.26214	13.1356			6.83518
SVK	Slovakia	2008	7.23276	3.27426	17.4455	4.60349	15.4981	8.08067	8.29769	6.27201	11
SVN	Slovenia	2008	6.47103	2.5874	16.6631	4.018	14.5193	7.05574	7.97677	6.36601	11.3
SWE	Sweden	2008	9.0913	4.89347	17.7095	6.24216	16.0368	8.65015	9.3405	7.79344
SWZ	Swaziland	2008	4.73956	0.312684	13.9076	1.10518	13.9585			6.38447
SYC	Seychelles	2008	2.5928	-1.44694	13.4489	-0.0384153	11.3732
SYR	Syrian Arab Republic	2008	8.1295	3.39775	18.0283		16.8161	8.73667	9.43379	3.31107
TCA	Turks and Caicos Islands	2008	2.42656	-1.75458	12.0989		10.2915
TCD	Chad	2008	4.20842	-2.03157	13.1416	2.33717	16.226			11.3652
TGO	Togo	2008	4.75619	-0.453973	14.3641	1.15165	15.6161	8.22312	8.67693	9.61427
THA	Thailand	2008	9.24324	4.86217	19.3943	5.60792	18.012	10.006	11.487	9.36667	20.4
TJK	Tajikistan	2008	5.32221	2.69862	14.9042	1.6412	15.7971	7.37375	8.41354	5.94332
TKL	Tokelau	2008
TKM	Turkmenistan	2008	7.61474	2.35951	17.8557	2.95863	15.4083	8.51461	10.3996	5.11
TLS	Timor-Leste	2008	2.73922		12.1584	-0.365283	13.8457
TON	Tonga	2008		-3.0683	11.7036	-1.05886	11.5407
TTO	Trinidad and Tobago	2008	7.26409	1.95218	17.6579	3.33811	14.0896	5.81949	9.51108	4.95583
TUN	Tunisia	2008	7.79251	2.44446	17.0274	3.80347	16.1505	7.8266	8.8464	0.283343
TUR	Turkey	2008	9.39281	5.07789	19.469	6.59351	18.0689	10.4305	11.2339	8.85089	6.8
TUV	Tuvalu	2008				-3.49691	9.18891
TWN	Taiwan	2008	9.07382	5.36024
TZA	United Republic of Tanzania	2008	5.65968	1.24732	15.6624	3.03086	17.5731	9.39894	10.1409	11.9734
UGA	Uganda	2008	5.09618	0.73426	14.9664	2.65599	17.25			10.8515
UKR	Ukraine	2008	8.72509	5.02708	19.5554	5.19291	17.6497	10.0682	11.1312	8.67953	7.1
UMI	United States Minor Outlying Islands	2008
URY	Uruguay	2008	7.04461	2.13053	15.9294	3.41333	15.0247	8.91032	9.93166	6.04425	24.2
USA	United States	2008	12.8789	8.25976	22.45	9.59687	19.5328	12.6202	13.2091	12.726
UZB	Uzbekistan	2008	8.25741	3.75119	18.6119	3.32985	17.1225	9.29873	10.7437	6.91098
VAT	Holy See (Vatican City)	2008	-0.989244
VCT	Saint Vincent and the Grenadines	2008	2.38773		12.3503	-0.363227	11.6006			0.955511
VEN	Venezuela	2008	9.36961	4.42549	19.0397	5.75448	17.1519	9.75514	11.0029	10.3734	32.6
VGB	British Virgin Islands	2008	2.74533	-3.13018
VIR	United States Virgin Islands	2008	5.12515	-0.242683			11.5814
VNM	Viet Nam	2008	8.22976	4.19139	18.6634	4.59644	18.2596	10.1048	11.5753	8.34025
VUT	Vanuatu	2008		-3.02908	11.426	-0.497607	12.3253
WLF	Wallis and Futuna Islands	2008
WSM	Samoa	2008		-2.23362	12.1584	-0.439831	12.1196				26.9
YEM	Yemen	2008	7.5284	1.53606	16.911	3.41435	16.9211	8.16573	9.02309	2.70805
ZAF	South Africa	2008	9.4586	5.36426	19.9663	5.60999	17.7143	10.0371	11.1152	10.5358
ZMB	Zambia	2008	6.3361	2.01226	14.5856	2.88542	16.3892	8.97543	8.71951	12.6273
ZWE	Zimbabwe	2008	6.07362	2.00902	15.8544	1.48517	16.4179	8.33529	9.04251	10.723
ABW	Aruba	2007	4.79216	-0.200404	14.7682	0.964596	11.525
AFG	Afghanistan	2007	6.10366	0.397957	14.6401	2.28685	17.0689			5.32087	36.3
AGO	Angola	2007	6.58627	0.999823	17.0404	4.1018	16.7696			6.24031
AIA	Anguilla	2007	2.40701
ALA	Aland Islands	2007	2.98299
ALB	Albania	2007	5.72145	1.30662	15.3146	2.37034	14.9041			7.5351
AND	Andorra	2007	4.77549		13.1976	1.17724	11.349
ANT	Netherlands Antilles	2007	5.08925	0.00959383
ARE	United Arab Emirates	2007	9.09936	4.22791	18.7529	5.55263	15.609			7.11151
ARG	Argentina	2007	9.72231	4.60849	19.007	5.79837	17.5036			10.9566
ARM	Armenia	2007	5.68598	1.5637	15.4377	2.21989	14.9102			6.0455
ASM	American Samoa	2007	1.75427	-1.76539			10.9665
ATA	Antarctica	2007		-6.28718
ATF	French Southern and Antarctic Lands	2007
ATG	Antigua and Barbuda	2007	4.18319	-1.40817	13.0592	0.254064	11.3433			2.03862
AUS	Australia	2007	9.42448	5.36958	19.7121	6.74928	16.8518			12.9763
AUT	Austria	2007	7.91515	4.14819	18.0601	5.95697	15.9312			7.89506
AZE	Azerbaijan	2007	7.10942	2.83227	17.2335	3.49803	15.9651			6.31398	15.8
BDI	Burundi	2007	3.55406	-1.67804	12.139	0.304597	15.9573			6.07254
BEL	Belgium	2007	9.26785	4.44415	18.4523	6.15758	16.1788			7.78829
BEN	Benin	2007	4.77033	-0.41252	15.3186	1.70691	15.9797			10.1872	33.3
BFA	Burkina Faso	2007	5.48784	-0.408254	14.3142	1.9104	16.4732			9.98618
BGD	Bangladesh	2007	6.79656	3.34088	17.6632	4.37716	18.8032			7.57712
BGR	Bulgaria	2007	7.13023	3.43672	17.7704	3.77585	15.8364			7.08806	21.4
BHR	Bahrain	2007	6.04419	2.31338	16.9071	3.07872	13.8417			5.77144
BHS	Bahamas	2007	4.94246	0.642932	14.2521	2.11854	12.7433
BIH	Bosnia and Herzegovina	2007	6.3526	2.13512	16.6829	2.73703	15.1611			7.31278	18.2
BLM	Saint Barthelemy	2007	3.9605
BLR	Belarus	2007	7.40175	3.41926	17.9145	3.81277	16.0731			6.37353	7.7
BLZ	Belize	2007	3.6897	-0.863437	13.0354	0.255063	12.6062			6.4677
BMU	Bermuda	2007	3.05787	-0.464801	13.1559	1.77411	11.0804
BOL	Bolivia	2007	7.26142	1.59374	16.3369	2.57415	16.0606			12.1363	60.1
BRA	Brazil	2007	10.847	6.00183	19.7105	7.22025	19.0771			14.3523	16.1
BRB	Barbados	2007	5.35538	-0.0641119	14.1733	1.50702	12.5287
BRN	Brunei Darussalam	2007	6.17799	1.10734	16.0187	2.50534	12.8332			5.78996
BTN	Bhutan	2007		-0.0790432	12.88	0.179059	13.432			6.34813	23.2
BVT	Bouvet Island	2007
BWA	Botswana	2007	5.68683	1.03992	15.3633	2.39234	14.4733			9.62913
CAF	Central African Republic	2007	2.55538	-1.90515	12.366	0.529525	15.2511			12.8339
CAN	Canada	2007	10.7845	6.33063	20.1449	7.28473	17.3086			11.9538
CCK	Cocos (Keeling) Islands	2007
CHE	Switzerland	2007	8.38718	4.05517	17.4536	6.1684	15.8372			7.80983
CHL	Chile	2007	8.396	3.97048	18.0871	5.15333	16.6166			7.92558
CHN	China	2007	11.7124	7.96233	22.639	8.15882	20.9993			12.3149
CIV	Cote d'Ivoire	2007	6.19041	1.20772	15.7446	3.01277	16.7527
CMR	Cameroon	2007	5.65291	1.53381	15.5792	3.01709	16.7641			11.1544	39.9
COD	Democratic Republic of the Congo	2007	6.30189	1.803	14.8561	2.79509	17.9071			13.223
COG	Congo	2007	6.38218	-0.736723	14.0092	2.1276	15.1281			9.7356
COK	Cook Islands	2007		-3.54219
COL	Colombia	2007	8.76349	3.7425	17.9496	5.33523	17.6082			10.3267
COM	Comoros	2007		-3.19614	11.6729	-0.771209	13.3838			3.14893
CPV	Cape Verde	2007	3.64444	-1.44694	12.8222	0.414712	13.0842				26.6
CRI	Costa Rica	2007	6.83991	2.10235	15.9101	3.27041	15.2902			5.43895
CUB	Cuba	2007	6.69834	2.61228	17.1037	4.07079	16.2389			7.37173
CXR	Christmas Island	2007
CYM	Cayman Islands	2007	4.14539	-0.677707	13.276		10.8489
CYP	Cyprus	2007	6.96939	1.47339	15.9182	3.08383	13.8766			5.47646
CZE	Czech Republic	2007	8.11955	4.11885	18.6303	5.24079	16.1475			7.22434	9
DEU	Germany	2007	10.2012	6.31353	20.4756	8.14192	18.2255			10.1363
DJI	Djibouti	2007	3.15139	-1.3672	13.0434	-0.16497	13.5915			2.56495
DMA	Dominica	2007		-2.57361	11.9207	-0.846557	11.1675
DNK	Denmark	2007	7.64513	3.54749	17.7326	5.76676	15.5132			7.36353
DOM	Dominican Republic	2007	6.99163	2.48422	16.8743	3.78597	16.0673			4.48977	43.6
DZA	Algeria	2007	8.99642	3.34409	18.5096	4.90511	17.3495			8.0452
ECU	Ecuador	2007	8.02998	2.62717	17.2594	3.93198	16.4691			7.22842	36.7
EGY	Egypt	2007	10.3644	4.65172	19.08	4.8712	18.1671			8.18497
ERI	Eritrea	2007	3.68965	-1.47911	13.2697	0.276096	15.2985			5.5835
ESH	Western Sahara	2007	4.58396	-2.48052
ESP	Spain	2007	10.5611	5.54221	19.6967	7.2993	17.6272			9.33024
EST	Estonia	2007	6.6094	2.04035	16.7517	3.10138	14.1087			3.87929	19.5
ETH	Ethiopia	2007	5.81618	1.14686	15.593	2.98101	18.2086			11.385
FIN	Finland	2007	9.02998	4.47108	17.9742	5.54272	15.4811			6.94025
FJI	Fiji	2007	1.5554	-0.303121	14.0001	1.22526	13.6349			3.68888
FLK	Falkland Islands (Malvinas)	2007		-4.18909
FRA	France	2007	10.5553	6.10948	19.7422	7.8872	17.9746			9.79443
FRO	Faroe Islands	2007	2.78046	-1.42188	13.4436	0.823399	10.7914
FSM	Micronesia, Federated States of	2007			11.8707	-1.363	11.5625
GAB	Gabon	2007	6.29878	0.317726	14.5042	2.44849	14.1808			8.31182
GBR	United Kingdom	2007	10.4723	5.84349	20.0852	7.99405	17.9317			9.41376
GEO	Georgia	2007	5.95164	1.93227	15.6751	2.31966	15.2945			4.8195	20.1
GGY	Guernsey	2007	3.52603
GHA	Ghana	2007	6.73629	1.66939	16.1007	3.20913	16.9303			11.1393
GIB	Gibraltar	2007	1.89444	-1.96113
GIN	Guinea	2007	4.19839	-0.132321	14.0062	1.41929	16.1332			10.8467	53
GLP	Guadeloupe	2007	5.70419	0.421516
GMB	Gambia	2007	4.00047	-1.60969	12.8893	-0.224557	14.245			7.62517
GNB	Guinea-Bissau	2007		-2.88598	12.3503	-0.362971	14.239			8.38708
GNQ	Equatorial Guinea	2007	3.30561	-2.43703	15.3834	2.32251	13.4087
GRC	Greece	2007	8.54294	4.06659	18.403	5.76415	16.2281			8.91973
GRD	Grenada	2007	3.33891	-1.76218	12.3815	-0.27617	11.5482			0.928614
GRL	Greenland	2007	3.02885	-1.1965	13.3662	0.752246	10.943
GTM	Guatemala	2007	6.76581	2.04281	16.3521	3.52968	16.44			9.2715
GUF	French Guiana	2007	4.55396	-0.38318
GUM	Guam	2007	5.50036	0.496925			11.9724
GUY	Guyana	2007	4.00738	-0.83933	14.2616	0.554077	13.522			4.57536
HKG	Hong Kong	2007	6.71254	3.65113	17.5035	5.35469	15.7494			4.8752
HMD	Heard Island and McDonald Islands	2007
HND	Honduras	2007	6.65358	1.54731	15.9879	2.5076	15.7803			7.61182	58.2
HRV	Croatia	2007	7.60844	2.7378	17.0101	4.09543	15.3053			5.13358
HTI	Haiti	2007	4.09623	-1.50887	14.6872	1.77246	16.0728			3.95378
HUN	Hungary	2007	7.83357	3.63167	17.8415	4.93145	16.1237			7.38512	12.4
IDN	Indonesia	2007	8.97353	4.7926	19.7439	6.06893	19.2635			11.0188	16.6
IMN	Isle of Man	2007	3.65627			1.40503	11.3134
IND	India	2007	10.5735	6.38573	21.2002	7.12182	20.8885			11.413
IOT	British Indian Ocean Territory	2007
IRL	Ireland	2007	7.76489	3.2308	17.6158	5.59576	15.2969			7.15095
IRN	Iran (Islamic Republic of)	2007	10.4714	5.03215	20.0716	5.65619	18.0883			8.24008
IRQ	Iraq	2007	8.88861	3.00174	17.9452	4.48681	17.1627			6.04496
ISL	Iceland	2007	6.3407	2.43343	14.6528	3.06557	12.6494			5.34181
ISR	Israel	2007	8.65799	3.85138	17.9559	5.17431	15.7868			7.74675
ITA	Italy	2007	10.856	5.7517	19.9525	7.69802	17.8835			9.57882
JAM	Jamaica	2007	6.25972	1.59757	16.4167	2.55101	14.7948			4.82911	9.9
JEY	Jersey	2007	3.89943
JOR	Jordan	2007	7.66524	2.3405	16.9081	2.8397	15.5491			4.96284
JPN	Japan	2007	10.8906	6.93425	20.947	8.37939	18.6675			11.0358
KAZ	Kazakhstan	2007	8.79489	4.17892	19.2101	4.65253	16.5553			9.96246	12.7
KEN	Kenya	2007	6.00381	1.69334	16.1011	3.46443	17.4332			8.2713
KGZ	Kyrgyzstan	2007	6.06334	2.03065	15.5911	1.33568	15.4772			5.55015	35
KHM	Cambodia	2007	5.08514	0.255076	15.0636	2.15631	16.435			11.7708
KIR	Kiribati	2007		-3.88928	10.8462	-2.09553	11.4753
KNA	Saint Kitts and Nevis	2007	3.26241	-2.12051	12.4266	-0.37958	10.829			1.4061
KOR	Korea, Republic of	2007	9.84887	5.95846	20.0214	7.02347	17.6991			9.28532
KWT	Kuwait	2007	8.09575	3.6858	18.1361	4.74251	14.7471			7.03615
LAO	Lao People's Democratic Republic	2007	5.13901	0.473585	13.7523	1.44053	15.5972			10.979	27.6
LBN	Lebanon	2007	7.5202	2.37647	16.4197	3.20182	15.2229			3.52252
LBR	Liberia	2007	0.680531	-1.48386	13.4275	-0.302421	15.0746			5.2486	63.8
LBY	Libyan Arab Jamahiriya	2007	8.89581	3.04866	17.7901	4.27393	15.6102			5.75257
LCA	Saint Lucia	2007	4.14591	-1.19663	12.8611	0.134074	12.0444
LIE	Liechtenstein	2007	3.99307		11.1516	1.52657	10.4753
LKA	Sri Lanka	2007	6.73021	2.07253	16.3295	3.47665	16.8132			4.93812
LSO	Lesotho	2007	4.34524	-0.57054	14.2036	0.46843	14.4862			7.86239
LTU	Lithuania	2007	6.77773	2.26296	16.5067	3.67189	14.9884			6.72405	20
LUX	Luxembourg	2007	6.09403	1.87966	16.2155	3.89606	13.0815			4.8134
LVA	Latvia	2007	6.23813	1.92124	15.9338	3.35918	14.6041			7.00803	25.9
MAC	Macau	2007	1.89918	1.08485	14.2498	2.89341	13.1083
MAF	Saint Martin	2007	3.85593				10.2718
MAR	Morocco	2007	8.13444	3.05708	17.7329	4.3205	17.2499			2.94869	8.9
MCO	Monaco	2007	2.53666			1.78748	10.4644
MDA	Republic of Moldova	2007	5.22531		15.3586	1.48217	15.09			3.67876	25.8
MDG	Madagascar	2007	4.43706	0.0963278	14.4117	1.99374	16.7793			11.5807
MDV	Maldives	2007		-1.54211	13.7286	0.433066	12.7628
MEX	Mexico	2007	10.3415	5.31187	19.9443	6.95024	18.5441			10.5074
MHL	Marshall Islands	2007			11.503	-1.89684	10.8616
MKD	The former Yugoslav Republic of Macedonia	2007	5.99655	1.96581	16.0662	2.09922	14.534			6.51531
MLI	Mali	2007	5.45379	-0.808625	13.8239	1.96647	16.4372			10.756
MLT	Malta	2007	5.66404	0.612067	14.8178	2.01675	12.9159			4.94876
MMR	Burma	2007	6.02276	1.44367	16.3521		17.7414			12.3568
MNE	Montenegro	2007	5.26816	1.23849	14.6271	1.30111	13.3308				8
MNG	Mongolia	2007	5.42123	1.21177	16.1272	1.44336	14.7682			10.4023
MNP	Northern Mariana Islands	2007	3.89056				10.9986
MOZ	Mozambique	2007	6.11194	2.3065	14.6872	2.21844	16.9228			12.625
MRT	Mauritania	2007	4.84403	-0.573446	14.4277	1.04294	15.018			7.84149
MSR	Montserrat	2007		-3.9358
MTQ	Martinique	2007	6.04743	0.316765
MUS	Mauritius	2007	5.41403	0.74582	15.1209	2.05311	14.0303			2.98568
MWI	Malawi	2007	5.65036	0.388014	13.7678	1.29413	16.4181			9.18689
MYS	Malaysia	2007	9.09027	4.40579	19.0526	5.26555	17.1013			9.44668	3.6
MYT	Mayotte	2007	1.76065
NAM	Namibia	2007	5.63275	1.20273	14.6948	2.16802	14.5494			10.1388
NCL	New Caledonia	2007	4.40087	0.534474	14.8955		12.3838
NER	Niger	2007	4.70301	-0.439482	13.6188	1.4566	16.4916			7.38585
NFK	Norfolk Island	2007
NGA	Nigeria	2007	8.87238	2.95808	18.372	5.1147	18.807			11.5844
NIC	Nicaragua	2007	5.90264	0.825171	15.3428	2.0093	15.5243			7.03029
NIU	Niue	2007		-5.88171
NLD	Netherlands	2007	9.20437	4.72053	18.96	6.72521	16.6117			8.34359
NOR	Norway	2007	8.78457	4.7358	17.6242	5.97503	15.365			8.5479
NPL	Nepal	2007	4.84509	0.825692	14.8232	2.33463	17.0761			5.69872
NRU	Nauru	2007		-3.51459
NZL	New Zealand	2007	7.54707	3.677	17.3315	4.90745	15.2562			7.30843
OMN	Oman	2007	8.36529	2.33959	17.613	3.7397	14.7686			5.50533
PAK	Pakistan	2007	9.27318	4.27986	18.8838	5.02641	18.8892			6.94604
PAN	Panama	2007	6.5293	1.64393	15.7894	3.05031	15.0505			6.05057	36.5
PCN	Pitcairn Islands	2007
PER	Peru	2007	7.9761	3.28091	17.5815	4.62666	17.1581			9.46597	42.4
PHL	Philippines	2007	7.73298	3.90141	18.0593	5.00636	18.3038			7.87925
PLW	Palau	2007	1.37154		12.2502	-1.55325	9.90937
PNG	Papua New Guinea	2007	5.3854	1.1295	15.6271	1.84519	15.6698			7.7329
POL	Poland	2007	9.3271	4.86357	19.5665	6.06134	17.4563			8.02637	16.9
PRI	Puerto Rico	2007	8.3115	3.03224		4.49451	15.146			2.83321
PRK	Korea, Democratic People's Republic of	2007	3.8448	2.86182	18.0693		16.9982			8.10982
PRT	Portugal	2007	9.30615	3.89379	17.9242	5.48129	16.171			7.30329
PRY	Paraguay	2007	7.08842	1.67747	15.2353	2.6243	15.6016			11.6301	41.2
PSE	Palestine	2007	7.44192	1.26767	14.6592	1.70626	15.0667				31.2
PYF	French Polynesia	2007	4.20951	-0.494165	13.6452		12.4698
QAT	Qatar	2007	7.66074	2.82767	17.9936	4.37842	13.9801
REU	Reunion	2007	6.07751	0.862738
ROU	Romania	2007	7.96143	3.90728	18.4368	5.13942	16.8544			7.04368	23.4
RUS	Russia	2007	11.3054	6.73426	21.2346	7.16989	18.777			12.3125	13.3
RWA	Rwanda	2007	3.79381	-1.47347	13.231	1.32852	16.0648			6.05678
SAU	Saudi Arabia	2007	10.217	5.09628	19.7907	6.03047	17.0768			7.82084
SDN	Sudan	2007	7.21154	1.41702	16.1564	3.82644	17.3312			12.8358
SEN	Senegal	2007	5.78881	0.674209	15.4899	2.42344	16.2918			10.2625
SGP	Singapore	2007	6.31961	3.62303	16.7167	5.19285	15.3391			8.02748
SGS	South Georgia South Sandwich Islands	2007
SHN	Saint Helena	2007		-4.90088
SJM	Svalbard	2007
SLB	Solomon Islands	2007		-2.5983	12.1584	-0.661243	13.1064
SLE	Sierra Leone	2007	2.78593	-2.93727	13.3719	0.769485	15.5003			9.86154
SLV	El Salvador	2007	6.36405	1.66752	15.7583	3.00096	15.605			5.88439	34.6
SMR	San Marino	2007	3.90527			0.523339	10.3047
SOM	Somalia	2007	2.75222	-1.30357	13.3191		16.0026			4.8787
SPM	Saint Pierre and Miquelon	2007	1.7318	-3.31676
SRB	Serbia	2007	7.72445	3.3576	17.7716	3.69609	15.8145
STP	Sao Tome and Principe	2007		-3.21913	11.3426	-1.93614	11.9833
SUR	Suriname	2007	4.97189	0.352767	14.7129	1.07726	13.1243			4.65396
SVK	Slovakia	2007	7.06318	3.27268	17.4205	4.45471	15.4972			6.18724	10.9
SVN	Slovenia	2007	6.47936	2.62085	16.6033	3.87359	14.5177			6.28858	12.3
SWE	Sweden	2007	9.08199	4.91207	17.688	6.18994	16.0291			7.77345
SWZ	Swaziland	2007	4.84848	0.231548	13.877	1.11639	13.942			6.83215
SYC	Seychelles	2007	2.55507	-1.43906	13.3719	0.0187662	11.3508
SYR	Syrian Arab Republic	2007	8.43999	3.349	18.0122	3.69895	16.7821			4.34232	35.2
TCA	Turks and Caicos Islands	2007	2.79791	-1.83866	12.0138		10.2625
TCD	Chad	2007	4.62119	-2.18454	13.0434	2.15625	16.1932			11.5018
TGO	Togo	2007	4.68583	-0.512727	14.1604	0.925632	15.5888			9.1562
THA	Thailand	2007	9.2593	4.84168	19.3955	5.50929	18.0105			10.8298	20
TJK	Tajikistan	2007	5.88367	2.67057	15.0062	1.31359	15.7755			6.13935
TKL	Tokelau	2007
TKM	Turkmenistan	2007	7.58916	2.35862	17.8416	2.53878	15.3962			5.95681
TLS	Timor-Leste	2007	2.38028		12.1192	-0.581606	13.8286				49.9
TON	Tonga	2007		-3.10912	11.6411	-1.20043	11.5344
TTO	Trinidad and Tobago	2007	7.22534	1.94061	17.6909	3.0833	14.085			5.69709
TUN	Tunisia	2007	7.8402	2.40181	16.9982	3.66151	16.1404			1.34046
TUR	Turkey	2007	9.32604	5.03497	19.4668	6.47259	18.0571			8.79396	8.4
TUV	Tuvalu	2007				-3.61077	9.18646
TWN	Taiwan	2007	9.09529	5.37413
TZA	United Republic of Tanzania	2007	5.73109	1.18295	15.6041	2.8229	17.5417			11.9834
UGA	Uganda	2007	4.95261	0.609211	14.9559	2.50901	17.2164			10.8585
UKR	Ukraine	2007	8.5519	5.03006	19.5882	4.96088	17.6552			8.19673	12.7
UMI	United States Minor Outlying Islands	2007
URY	Uruguay	2007	7.03614	2.06886	15.6071	3.15319	15.0214			5.75273	29.6
USA	United States	2007	12.9027	8.26622	22.4802	9.58036	19.5234			12.7923
UZB	Uzbekistan	2007	8.38057	3.73626	18.5861	3.1051	17.1064			6.69598
VAT	Holy See (Vatican City)	2007	-0.989244
VCT	Saint Vincent and the Grenadines	2007	2.58839		12.3343	-0.379726	11.5996			0.854415
VEN	Venezuela	2007	9.31638	4.38069	18.9055	5.43966	17.1359			10.7389	33.6
VGB	British Virgin Islands	2007	2.95012	-3.17366
VIR	United States Virgin Islands	2007	5.1759	-0.210869			11.5845
VNM	Viet Nam	2007	8.21763	4.07442	18.5511	4.34917	18.2489			9.74322
VUT	Vanuatu	2007	1.56302	-3.17366	11.4652	-0.641645	12.3012
WLF	Wallis and Futuna Islands	2007
WSM	Samoa	2007		-2.25113	12.139	-0.59608	12.1131
YEM	Yemen	2007	7.53419	1.4191	16.8741	3.24391	16.8929			1.09861
ZAF	South Africa	2007	9.52411	5.39552	19.9045	5.65659	17.7003			10.631
ZMB	Zambia	2007	6.43421	2.10574	14.4648	2.64311	16.3602			12.595
ZWE	Zimbabwe	2007	6.44739	2.19667	16.091	1.66619	16.4031			10.5434
ABW	Aruba	2006	4.76359	-0.230395	14.7307	0.884377	11.5212
AFG	Afghanistan	2006	5.97828	0.190959	14.3208	1.9541	17.0417			3.68894
AGO	Angola	2006	6.42679	1.04751	16.9186	3.73264	16.7355			6.25731
AIA	Anguilla	2006	1.7349
ALA	Aland Islands	2006	3.10784
ALB	Albania	2006	5.42131	1.09575	15.1675	2.21185	14.9116			4.35054
AND	Andorra	2006	4.67261		13.2111	1.03798	11.3311
ANT	Netherlands Antilles	2006	5.02431	-0.0202027
ARE	United Arab Emirates	2006	8.97013	4.05994	18.6348	5.40315	15.4586			7.06305
ARG	Argentina	2006	9.68067	4.58419	18.9759	5.5778	17.4933			10.891
ARM	Armenia	2006	5.47284	1.49039	15.293	1.85387	14.9148			6.26747
ASM	American Samoa	2006	0.65567	-1.78183			10.9793
ATA	Antarctica	2006		-6.28718
ATF	French Southern and Antarctic Lands	2006
ATG	Antigua and Barbuda	2006	3.96093	-1.48726	12.9607	0.126759	11.3322			1.93874
AUS	Australia	2006	9.35873	5.31876	19.6959	6.61634	16.8455			13.1699
AUT	Austria	2006	7.83712	4.14241	18.0951	5.81202	15.928			7.82644
AZE	Azerbaijan	2006	6.79418	2.96694	17.4834	3.04368	15.9538			7.07767
BDI	Burundi	2006	3.43363	-1.81757	12.139	0.241518	15.9218			6.50313	66.9
BEL	Belgium	2006	9.14008	4.44614	18.4862	6.01781	16.1714			7.70427
BEN	Benin	2006	4.55414	-0.494296	15.1694	1.54864	15.9489			10.1351	37.2
BFA	Burkina Faso	2006	5.35352	-0.474558	14.1233	1.76553	16.4427			9.98599
BGD	Bangladesh	2006	6.56788	3.31306	17.6896	4.27415	18.7911			7.56941
BGR	Bulgaria	2006	6.9137	3.40248	17.7062	3.516	15.8566			6.54561	22
BHR	Bahrain	2006	5.98347	2.16703	16.751	2.91807	13.7545			5.78074
BHS	Bahamas	2006	4.86824	0.583695	14.2354	2.07513	12.7243			3.92579
BIH	Bosnia and Herzegovina	2006	6.11467	2.13687	16.6814	2.52973	15.1606			6.54975
BLM	Saint Barthelemy	2006	3.87594
BLR	Belarus	2006	7.37863	3.4154	17.9399	3.60989	16.0777			6.41789	11.1
BLZ	Belize	2006	3.11315	-0.916041	12.9778	0.196752	12.5802			4.7185
BMU	Bermuda	2006	2.9201	-0.478439	13.163	1.68904	11.0748
BOL	Bolivia	2006	7.19249	1.51277	16.5054	2.43815	16.0437			11.7368	59.9
BRA	Brazil	2006	10.769	5.94683	19.6668	6.99294	19.0662			13.3898	17.3
BRB	Barbados	2006	5.22496	-0.0905814	14.1314	1.46188	12.5247
BRN	Brunei Darussalam	2006	6.01133	1.07299	15.2676	2.4398	12.8162			5.68358
BTN	Bhutan	2006		-0.327116	12.88	-0.10795	13.4104			3.55477
BVT	Bouvet Island	2006
BWA	Botswana	2006	5.66397	0.987308	15.3515	2.3152	14.4551			10.417
CAF	Central African Republic	2006	2.55537	-1.86834	12.3343	0.387791	15.2331			12.8891
CAN	Canada	2006	10.4289	6.28039	20.1259	7.17839	17.2989			12.1872
CCK	Cocos (Keeling) Islands	2006
CHE	Switzerland	2006	8.18842	4.06103	17.5503	6.06188	15.8283			7.73932
CHL	Chile	2006	8.29471	3.93035	17.987	5.0413	16.6054			5.59269	29.1
CHN	China	2006	11.5253	7.83281	22.5818	7.90579	20.9941			12.3875
CIV	Cote d'Ivoire	2006	6.07928	1.14773	15.7609	2.87925	16.7325
CMR	Cameroon	2006	5.49118	1.48245	15.1665	2.88776	16.7385			11.4161
COD	Democratic Republic of the Congo	2006	6.2686	1.73656	14.7864	2.66002	17.8747			13.5229
COG	Congo	2006	6.27488	-0.771887	13.9274	2.04527	15.0977			10.0981
COK	Cook Islands	2006		-3.57484
COL	Colombia	2006	8.60935	3.70086	17.9577	5.09236	17.596			9.15786
COM	Comoros	2006		-3.10912	11.7036	-0.901127	13.3595			1.83514
CPV	Cape Verde	2006	3.55983	-1.51649	12.6379	0.102458	13.0779
CRI	Costa Rica	2006	6.59989	2.05527	15.7755	3.11469	15.2762			5.36504
CUB	Cuba	2006	6.45878	2.55424	17.1263	3.96541	16.2381			8.10146
CXR	Christmas Island	2006
CYM	Cayman Islands	2006	3.87367	-0.794117	13.0899		10.8203
CYP	Cyprus	2006	6.8575	1.42359	15.8682	2.91429	13.8627			5.37528
CZE	Czech Republic	2006	8.25082	4.1122	18.6209	5.0448	16.1417			7.12019	9.6
DEU	Germany	2006	10.0607	6.30655	20.5074	8.00586	18.2268			10.0815
DJI	Djibouti	2006	2.73018	-1.40817	12.9433	-0.262829	13.5784			1.79176
DMA	Dominica	2006		-2.58588	11.6083	-0.921862	11.1661
DNK	Denmark	2006	7.49533	3.55457	17.8226	5.64531	15.5088			7.28145
DOM	Dominican Republic	2006	6.96875	2.43886	16.7966	3.58255	16.0532			4.51299	44.2
DZA	Algeria	2006	8.85094	3.29252	18.4298	4.7624	17.3345			7.15473
ECU	Ecuador	2006	7.9882	2.4997	17.1779	3.84593	16.4522			6.14277	37.6
EGY	Egypt	2006	10.2345	4.56699	19.0007	4.67734	18.1498			8.13494
ERI	Eritrea	2006	3.5756	-1.53257	13.2376	0.19158	15.2752			3.78419
ESH	Western Sahara	2006	4.50144	-2.48052
ESP	Spain	2006	10.4003	5.52769	19.6735	7.14242	17.6087			9.61976
EST	Estonia	2006	6.5265	1.99182	16.5999	2.83074	14.1132			4.52054	19.4
ETH	Ethiopia	2006	5.62733	1.0676	15.5056	2.72659	18.1816			11.1976
FIN	Finland	2006	8.9709	4.46797	18.0082	5.37778	15.4768			6.84994
FJI	Fiji	2006	1.50382	-0.352157	14.1233	1.1324	13.626			2.94444
FLK	Falkland Islands (Malvinas)	2006		-4.18909
FRA	France	2006	10.4017	6.10396	19.7595	7.75143	17.9685			9.71226
FRO	Faroe Islands	2006	1.66736	-1.45942	13.4275	0.678102	10.7894
FSM	Micronesia, Federated States of	2006			11.7335	-1.3744	11.5682
GAB	Gabon	2006	6.29736	0.261595	14.5493	2.25612	14.1583			8.38859
GBR	United Kingdom	2006	10.3476	5.85336	20.1096	7.85664	17.9239			9.32017
GEO	Georgia	2006	5.49682	1.90116	15.6319	2.04923	15.2967			4.73692
GGY	Guernsey	2006	3.14654
GHA	Ghana	2006	6.70015	1.84631	16.0518	3.01604	16.9044			11.2684
GIB	Gibraltar	2006	1.7652	-1.98821
GIN	Guinea	2006	3.83467	-0.243359	13.9817	1.03721	16.1079			11.0851
GLP	Guadeloupe	2006	5.50326	0.375954
GMB	Gambia	2006	3.17501	-1.66712	12.7289	-0.423016	14.2128			7.7855
GNB	Guinea-Bissau	2006		-2.85319	12.2847	-0.524536	14.2174			9.00702
GNQ	Equatorial Guinea	2006	2.74811	-2.48052	15.3742	2.08964	13.3781				76.8
GRC	Greece	2006	8.41458	4.022	18.3932	5.61044	16.225			7.06959
GRD	Grenada	2006	3.19049	-1.88942	12.3503	-0.358533	11.545			0.90624
GRL	Greenland	2006	1.81203	-1.26001	13.3488	0.552984	10.9468
GTM	Guatemala	2006	6.5235	1.98334	16.3434	3.40887	16.4175			8.43011	51
GUF	French Guiana	2006	4.46413	-0.420711
GUM	Guam	2006	5.4008	0.509302			11.9731
GUY	Guyana	2006	3.82049	-0.933946	14.0708	0.377374	13.5194			2.99573
HKG	Hong Kong	2006	6.69534	3.63806	17.4676	5.26546	15.7408			4.82831
HMD	Heard Island and McDonald Islands	2006
HND	Honduras	2006	6.45421	1.44024	15.7625	2.3834	15.7624			7.72717	59.9
HRV	Croatia	2006	7.42994	2.70641	16.9586	3.92071	15.3062			4.67369
HTI	Haiti	2006	3.48227	-1.10848	14.5632	1.58509	16.0572			4.67627
HUN	Hungary	2006	7.82359	3.60823	17.8654	4.73829	16.1252			7.43222	12.3
IDN	Indonesia	2006	8.98625	4.71811	19.6594	5.89872	19.2504			14.0362	17.8
IMN	Isle of Man	2006	3.45568			1.23473	11.3036
IND	India	2006	10.2734	6.30467	21.1316	6.85553	20.8735			10.8108
IOT	British Indian Ocean Territory	2006	1.23812
IRL	Ireland	2006	7.46966	3.22225	17.5835	5.44035	15.268			7.09807
IRN	Iran (Islamic Republic of)	2006	10.3005	4.98411	20.0497	5.40664	18.0771			8.05271
IRQ	Iraq	2006	8.86085	3.22785	18.4083	4.17655	17.1376			5.67922	22.4
ISL	Iceland	2006	6.07623	2.24535	14.6385	2.83914	12.6241			5.51333
ISR	Israel	2006	8.58227	3.79114	17.952	5.0254	15.7691			7.68104
ITA	Italy	2006	10.6896	5.74865	19.9669	7.57221	17.8784			9.39406
JAM	Jamaica	2006	6.19534	1.80798	16.3021	2.47679	14.7912			5.09006	14.3
JEY	Jersey	2006	3.67798
JOR	Jordan	2006	7.55266	2.24011	16.8658	2.71184	15.5268			4.82028
JPN	Japan	2006	10.7797	6.89599	20.931	8.37948	18.6664			10.9723
KAZ	Kazakhstan	2006	8.65528	4.11612	19.0758	4.3945	16.5439			10.5194	18.2
KEN	Kenya	2006	5.88693	1.64118	16.0746	3.25136	17.4069			7.05505
KGZ	Kyrgyzstan	2006	5.92773	1.96024	15.4592	1.04175	15.4677			5.48146	39.9
KHM	Cambodia	2006	4.81762	0.0211155	14.914	1.98436	16.4201			11.0942	45
KIR	Kiribati	2006		-3.88928	11.1516	-2.25696	11.4538				21.8
KNA	Saint Kitts and Nevis	2006	3.05048	-2.13614	12.366	-0.452445	10.8161			1.27815
KOR	Korea, Republic of	2006	9.72687	5.89847	19.9696	6.91948	17.6944			9.27142
KWT	Kuwait	2006	8.16177	3.67157	18.1164	4.62066	14.6866			6.93828
LAO	Lao People's Democratic Republic	2006	4.805	0.120703	14.2732	1.23921	15.58			9.36349
LBN	Lebanon	2006	7.47529	2.33651	16.4894	3.08174	15.216			4.21951
LBR	Liberia	2006		-1.73217	13.5398	-0.504134	15.0348			5.31714
LBY	Libyan Arab Jamahiriya	2006	8.75286	3.03687	17.8139	4.03396	15.5917			5.72685
LCA	Saint Lucia	2006	3.90544	-1.24081	12.8123	0.0647989	12.0297
LIE	Liechtenstein	2006	3.85906			1.38348	10.4671
LKA	Sri Lanka	2006	6.52403	1.92614	16.2985	3.34171	16.8041			5.53509	15.2
LSO	Lesotho	2006	4.13268	-0.638186	14.1835	0.356865	14.4784			5.89568
LTU	Lithuania	2006	6.76445	2.23252	16.4753	3.40938	15.0003			6.61143	19.1
LUX	Luxembourg	2006	6.08347	1.86271	16.2447	3.7324	13.0661			4.72854
LVA	Latvia	2006	6.20396	1.86062	15.8415	2.99248	14.6123			6.96863	21.2
MAC	Macau	2006	1.89918	0.875052	14.3052	2.67888	13.081
MAF	Saint Martin	2006	3.7671				10.2546
MAR	Morocco	2006	7.95628	2.98932	17.6747	4.18414	17.2395			4.59411
MCO	Monaco	2006	2.53666			1.53976	10.4453
MDA	Republic of Moldova	2006	5.31587		15.4238	1.22626	15.0923			3.61663	30.2
MDG	Madagascar	2006	4.34926	0.0531805	14.3362	1.70763	16.7508			11.3083
MDV	Maldives	2006		-1.68686	13.6961	0.264958	12.7159
MEX	Mexico	2006	10.1873	5.28271	19.9142	6.87393	18.5285			10.7885
MHL	Marshall Islands	2006			11.426	-1.94062	10.8605
MKD	The former Yugoslav Republic of Macedonia	2006	5.88554	1.91449	16.2078	1.88107	14.532			4.94129
MLI	Mali	2006	5.29822	-0.821231	13.7562	1.81199	16.404			11.0122	47.5
MLT	Malta	2006	5.61005	0.614829	14.7611	1.85475	12.9124			4.85203
MMR	Burma	2006	5.55058	1.42351	16.3501		17.7346			11.3406
MNE	Montenegro	2006	4.99942	1.29989	14.6841	0.991777	13.3294				11.3
MNG	Mongolia	2006	5.09358	1.16611	16.0665	1.2279	14.7549			9.70822
MNP	Northern Mariana Islands	2006	3.88563				11.0387
MOZ	Mozambique	2006	5.94226	2.25421	14.4987	1.95952	16.8946			12.5724
MRT	Mauritania	2006	4.59989	-0.607006	14.2916	0.992949	14.9916			6.68461
MSR	Montserrat	2006		-3.98459
MTQ	Martinique	2006	5.97066	0.285104
MUS	Mauritius	2006	5.33403	0.700634	15.1048	1.9068	14.0258			2.8679
MWI	Malawi	2006	5.62527	0.366329	13.7678	1.1368	16.3891			8.91123
MYS	Malaysia	2006	8.99585	4.32085	18.9551	5.09186	17.0837			9.72197
MYT	Mayotte	2006	1.57834
NAM	Namibia	2006	5.54969	1.17885	14.6608	2.07677	14.5353			10.2002
NCL	New Caledonia	2006	4.4478	0.502918	14.8378		12.3687			1.09861
NER	Niger	2006	4.49842	-0.524958	13.6008	1.29383	16.4542			7.23779
NFK	Norfolk Island	2006
NGA	Nigeria	2006	8.83126	2.69834	18.4057	4.97969	18.7806			11.5937
NIC	Nicaragua	2006	5.65725	0.832209	15.3121	1.91491	15.5112			7.28749
NIU	Niue	2006		-5.88171
NLD	Netherlands	2006	9.02807	4.69918	18.9342	6.57838	16.6095			8.28929
NOR	Norway	2006	8.37951	4.70469	17.6055	5.82907	15.3547			8.51919
NPL	Nepal	2006	4.64385	0.767327	14.7947	2.20207	17.0657			5.89975
NRU	Nauru	2006		-3.54634
NZL	New Zealand	2006	7.43742	3.67266	17.3286	4.70235	15.2469			7.23635
OMN	Oman	2006	8.23239	2.34813	17.4944	3.61674	14.7529			5.34711
PAK	Pakistan	2006	9.09136	4.28461	18.7996	4.92191	18.8687			6.83687
PAN	Panama	2006	6.33004	1.57388	15.813	2.84124	15.033			6.38108	38.3
PCN	Pitcairn Islands	2006
PER	Peru	2006	7.93137	3.18532	17.3727	4.47717	17.1459			8.26909	49.2
PHL	Philippines	2006	7.50402	3.86325	18.0305	4.80575	18.2882			11.0326	26.5614
PLW	Palau	2006			12.2145	-1.56702	9.90409				24.9
PNG	Papua New Guinea	2006	5.63328	1.10393	15.2762	1.72253	15.6459			8.78617
POL	Poland	2006	9.49194	4.83582	19.5808	5.83872	17.4568			7.93863	17.3
PRI	Puerto Rico	2006	8.21917	3.09867		4.46908	15.1519			2.48491
PRK	Korea, Democratic People's Republic of	2006	3.49971	2.90005	18.2529		16.9923			8.04271
PRT	Portugal	2006	9.13463	3.87183	17.8949	5.34021	16.169			8.02071
PRY	Paraguay	2006	7.07921	1.58568	15.1983	2.36669	15.5875			10.6286	43.7
PSE	Palestine	2006	7.32238	1.22299	14.6336	1.59224	15.0411				30.8
PYF	French Polynesia	2006	3.97222	-0.539379	13.6539		12.4597
QAT	Qatar	2006	7.44844	2.69739	17.8539	4.10894	13.8039
REU	Reunion	2006	5.92172	0.827997
ROU	Romania	2006	7.88198	3.88949	18.4463	4.80971	16.8692			6.94778	24.8
RUS	Russia	2006	11.1016	6.70505	21.2359	6.89763	18.7787			12.9078	15.2
RWA	Rwanda	2006	3.72442	-1.55685	13.1769	1.13473	16.0381			6.44373
SAU	Saudi Arabia	2006	10.0858	5.05465	19.8856	5.93198	17.051			7.76302
SDN	Sudan	2006	6.98322	1.33052	16.0291	3.57856	17.3062			12.5697
SEN	Senegal	2006	5.56732	0.505612	15.3819	2.23631	16.2647			10.6228
SGP	Singapore	2006	6.31961	3.58593	17.243	4.99582	15.2974			7.95367
SGS	South Georgia South Sandwich Islands	2006
SHN	Saint Helena	2006		-4.90088
SJM	Svalbard	2006
SLB	Solomon Islands	2006		-2.71765	12.0989	-0.783651	13.083
SLE	Sierra Leone	2006	1.92849	-3.31676	13.5054	0.635216	15.4724			9.93649
SLV	El Salvador	2006	6.11732	1.59127	15.7392	2.92051	15.6018			6.21653	30.7
SMR	San Marino	2006	3.79829			0.384633	10.2944
SOM	Somalia	2006	2.37753	-1.33842	13.2947		15.9773			4.29386
SPM	Saint Pierre and Miquelon	2006		-3.29145
SRB	Serbia	2006	7.59503	3.33463	17.8001	3.42126	15.8186
STP	Sao Tome and Principe	2006		-3.29145	11.3426	-2.00113	11.9613
SUR	Suriname	2006	4.86347	0.354172	14.7114	0.965497	13.1142			5.0814
SVK	Slovakia	2006	7.08317	3.23618	17.4818	4.25491	15.4969			6.08632	10.6
SVN	Slovenia	2006	6.42743	2.61421	16.6033	3.67846	14.5121			6.21389	11.5
SWE	Sweden	2006	8.97901	4.90976	17.7189	6.04032	16.0216			7.83009
SWZ	Swaziland	2006	4.69163	0.137856	13.8311	1.0811	13.9272			4.84479
SYC	Seychelles	2006	2.55507	-1.51227	13.5054	0.0194882	11.3457				37.8
SYR	Syrian Arab Republic	2006	8.38199	3.30586	17.7969	3.50654	16.7455			4.27125
TCA	Turks and Caicos Islands	2006	2.42656	-1.97638	11.8707		10.2271
TCD	Chad	2006	4.13137	-2.1763	12.9167	2.00446	16.1596			11.4669
TGO	Togo	2006	4.54413	-0.484833	14.0153	0.789733	15.5616			9.37288	61.7
THA	Thailand	2006	9.05037	4.80853	19.3921	5.33315	18.0078			9.37544	21.9
TJK	Tajikistan	2006	5.6372	2.68225	14.7933	1.04036	15.7542			6.11941
TKL	Tokelau	2006
TKM	Turkmenistan	2006	7.44811	2.26872	17.6589	2.32997	15.3845			5.75437
TLS	Timor-Leste	2006	1.48647		12.0989	-0.770028	13.8116
TON	Tonga	2006		-3.15168	11.7625	-1.2174	11.5279
TTO	Trinidad and Tobago	2006	6.90849	1.86687	17.6535	2.91565	14.0803			4.89035
TUN	Tunisia	2006	7.70929	2.444	16.9507	3.53743	16.1308
TUR	Turkey	2006	9.05849	4.95218	19.3824	6.27457	18.0453			8.73835	13.3
TUV	Tuvalu	2006				-3.77647	9.18317
TWN	Taiwan	2006	9.00354	5.33927
TZA	United Republic of Tanzania	2006	5.53618	0.938835	15.612	2.66244	17.5109			11.7348
UGA	Uganda	2006	4.78699	0.389343	14.7919	2.29683	17.1828			9.53576
UKR	Ukraine	2006	8.5933	4.9972	19.6039	4.67984	17.6611			7.86865
UMI	United States Minor Outlying Islands	2006
URY	Uruguay	2006	6.80636	1.98114	15.7099	2.97448	15.0188			5.72753	32.5
USA	United States	2006	12.765	8.24718	22.4644	9.53647	19.5139			12.6192
UZB	Uzbekistan	2006	8.22961	3.77851	18.5821	2.83503	17.0922			6.6063
VAT	Holy See (Vatican City)	2006	-0.989244
VCT	Saint Vincent and the Grenadines	2006	2.04678		12.3015	-0.493021	11.5983			0.741937
VEN	Venezuela	2006	9.28467	4.35689	18.9484	5.21209	17.1195			10.2535	36.3
VGB	British Virgin Islands	2006	2.84613	-3.17366
VIR	United States Virgin Islands	2006	5.1447	-0.219027			11.5871
VNM	Viet Nam	2006	8.03263	3.95224	18.4478	4.19527	18.2381			9.09358
VUT	Vanuatu	2006		-3.24266	10.7721	-0.827655	12.2767
WLF	Wallis and Futuna Islands	2006
WSM	Samoa	2006		-2.27985	12.0783	-0.676279	12.1067
YEM	Yemen	2006	7.2999	1.30508	16.8502	2.94873	16.8645			2.70805
ZAF	South Africa	2006	9.46692	5.35012	19.8616	5.56455	17.6865			10.3126
ZMB	Zambia	2006	6.3613	2.17521	14.6157	2.54608	16.3317			12.5022
ZWE	Zimbabwe	2006	6.50681	2.32258	16.1427	1.6945	16.3903			10.3709
ABW	Aruba	2005	4.6906	-0.229225	14.7307	0.8463	11.5132
AFG	Afghanistan	2005	5.60531	-0.0267342	14.107	1.83659	17.0101			4.59073
AGO	Angola	2005	6.10179	0.726572	16.7681	3.34052	16.701	8.02509	9.70252	6.33407
AIA	Anguilla	2005
ALA	Aland Islands	2005	2.96391
ALB	Albania	2005	5.14785	1.31876	15.2633	2.12543	14.9179	6.94659	7.81484	4.3146	18.5
AND	Andorra	2005	4.69806		13.2634	0.932069	11.305
ANT	Netherlands Antilles	2005	4.95143	0.00299551
ARE	United Arab Emirates	2005	8.80099	3.96463	18.5704	5.19638	15.3156	7.24337	10.0103	6.97167
ARG	Argentina	2005	9.41933	4.48428	18.8966	5.40676	17.4828	10.8189	11.5125	10.8245
ARM	Armenia	2005	5.25706	1.42643	15.2863	1.58932	14.9191	6.36904	7.99305	5.89695
ASM	American Samoa	2005		-1.79854			10.9873
ATA	Antarctica	2005		-6.28718
ATF	French Southern and Antarctic Lands	2005
ATG	Antigua and Barbuda	2005	3.73323	-1.55098	12.9256	-0.00262936	11.3213			1.84214
AUS	Australia	2005	9.20419	5.299	19.6742	6.54152	16.8308	11.0515	11.7122	12.646
AUT	Austria	2005	7.78571	4.10324	18.1233	5.75143	15.923	8.3487	9.0416	7.71043
AZE	Azerbaijan	2005	6.56951	2.84877	17.3518	2.58365	15.9428	7.86311	9.40065	6.34992
BDI	Burundi	2005	2.53713	-1.82505	11.9448	0.110874	15.8867			6.7915
BEL	Belgium	2005	9.01619	4.41599	18.5004	5.95828	16.1648	9.08348	9.16986	7.6002
BEN	Benin	2005	4.3047	-0.540186	14.6887	1.47202	15.9175	7.97948	8.38419	10.5603
BFA	Burkina Faso	2005	5.22216	-0.544365	13.934	1.69794	16.4124			10.2665
BGD	Bangladesh	2005	6.54579	3.156	17.4413	4.09896	18.7779	9.97519	11.4531	6.11162	40
BGR	Bulgaria	2005	6.83552	3.35973	17.6848	3.37761	15.8619	8.28195	9.45551	6.08979	18.4
BHR	Bahrain	2005	5.91581	2.06989	16.7708	2.77066	13.6728	4.7265	7.92371	5.63121
BHS	Bahamas	2005	4.62958	0.56633	14.2848	2.04203	12.7046			4.64697
BIH	Bosnia and Herzegovina	2005	6.25786	2.14497	16.6008	2.38911	15.1593	6.93954	7.88822	6.34914
BLM	Saint Barthelemy	2005	3.81532
BLR	Belarus	2005	7.23738	3.38471	17.8941	3.40818	16.0838	9.38347	9.55012	6.1968	12.7
BLZ	Belize	2005	2.52894	-0.940686	12.9345	0.108139	12.5542			6.81344
BMU	Bermuda	2005	2.56989	-0.499605	13.0029	1.58271	11.069
[truncated: 3,406 more rows]
